# Supplementary material for: Genome-Wide Association Study Reveals Both Overlapping and Independent Genetic Loci to Control Seed Weight and Silique Length in Brassica napus
Source: Front Plant Sci. 2018 Jul 18;9:921. doi: 10.3389/fpls.2018.00921 (PMC6058094; doi:10.3389/fpls.2018.00921)
Supplement: Supplementary file 1 [file Table_1.XLSX]

## Sheet: Table S1
Table S1. Descriptions of B. napus accessions used in this study.
Accession number	Accession name	Type	Ave_depth	Total_reads	Mapped(%)	Properly_mapped(%)	BaseSum	2013TSW	2014TSW	2015TSW	2016TSW	TSWBLUP	2013SL	2014SL	2015SL	2016SL	SLBLUP
5A001	Nunsdale	Winter	5	35584266	97.85	84.52	10743338964	1.645	2.2995	2.59905	2.08886	-0.830403	6.40062	NA	6.7575	4.45	0.366121
5A003	EMERALD	Winter	5	43157660	98.52	85.47	12943445620	1.88	2.1765	3.125	NA	-0.840266	5.61356	5.4	5.8875	NA	0.296416
5A004	V8	Winter	5	42385822	97.5	83.41	12711832716	2.075	2.416	2.96512	2.54	-0.463824	5.91302	5	4.94118	5.55	-0.022617
5A005	Allure	Winter	6	43158946	98.22	84.77	13030077692	2.755	3.3635	3.86228	3.34	0.0906201	NA	4.7	6.03529	5.35	-0.0924348
5A007	Beluga	Winter	5	42066376	94.44	81.31	12615647776	2.925	3.486	3.83673	3.145	0.156692	5.49101	NA	6.47826	6.225	0.535823
5A008	SWGospel	Winter	5	35669348	98.57	84.99	10769391368	2.385	2.6335	NA	2.855	-0.284157	5.78415	5.05	5.5	5.30263	0.0296035
5A009	Falcon	Winter	7	51737242	97.94	83.79	15516053596	2.04	2.34	2.28625	3.36	-0.61538	5.5225	NA	4.875	6.01316	0.019428
5A010	SW Sinatra	Winter	5	35619060	98.68	84.66	10753634296	2.43	NA	2.98554	2.885	-0.304953	5.28687	NA	6.16667	6.55	0.480601
5A011	MOANA	Winter	5	35748892	99.36	85.91	10793539520	2.715	3.258	3.61757	3.1	0.0509129	4.914	NA	5.42647	5.9	-0.0298452
5A012	Musette	Winter	5	35433532	99.36	85.88	10697791124	2.585	3.0225	3.12369	4.73	0.00779928	5.00466	5.05	4.70625	5.5	-0.279306
5A013	Campari	Winter	5	36592100	99.07	85.51	11047896396	2.2	2.6185	2.79661	2.94	-0.471426	5.01728	5.8	5.19231	5.125	-0.0831491
5A014	NK Passion	Winter	5	38001514	99	83.51	11397283852	2.17	3.086	2.97723	3.835	-0.137199	4.55562	6.3	6.36	5.45	0.260597
5A015	Aragon	Winter	5	38335964	97.13	84.47	11561534320	2.64	3.1675	NA	2.94	-0.120574	3.807	4.3	4.084	4.525	-1.0752
5A016	Lion	Winter	5	36512410	99.13	85.42	11023616052	1.82	2.617	2.99786	2.875	-0.435922	5.29703	4.65	4.2	5.05833	-0.516297
5A018	Baltia	Winter	5	39717448	98.71	86.51	11973891648	2.075	2.7985	2.75964	2.795	-0.553464	4.74943	4.35	4.5	4.7	-0.719695
5A021	Nugget	Winter	5	37612782	98.87	84.81	11339345760	1.775	2.0805	NA	2.265	-0.645523	5.86932	5.05	4.825	5.25	-0.114642
5A023	Alesi	Winter	5	41348688	98.67	85.31	12451032072	1.94	3.0945	2.84337	2.54795	-0.526638	4.9422	NA	4.28947	5.3	-0.524579
5A027	Edita	Winter	6	44431980	97.68	84.89	13381625912	2.73	3.935	3.88889	NA	0.193802	4.11955	NA	5.45	6.3	-0.137234
5A028	Boston	Winter	5	42651106	93.23	81.35	12845116368	2.475	3.144	3.31148	NA	-0.107975	5.21957	5.25	4.66667	4.94342	-0.320002
5A030	Lord	Winter	5	42200782	96.83	83.69	12713152140	2.445	2.888	2.89803	3.04	-0.340978	4.541	4	5.22222	4.8	-0.66047
5A031	BRISTOL	Winter	5	34972812	96.73	83.26	10559119036	2.63	3.3315	3.19058	3.43	-0.138533	5.12524	4.2	4.66667	4.55	-0.665255
5A033	Lirabon	Winter	5	41196316	98.74	85.03	12436707036	2.18	2.8445	2.78552	3.23	-0.31396	4.95996	4.8	5.27941	5.6	-0.194334
5A034	Remy	Winter	5	35669390	99.08	86.39	10769267404	2.35	3.328	3.32447	2.725	-0.265821	4.39846	NA	3.97187	5.15526	-0.815861
5A035	Palu	Winter	5	36239418	98.38	85.2	10941491304	2.635	3.1225	3.07692	3.135	-0.21929	4.80583	4.35	4.05405	4.95	-0.751026
5A036	Jantar	Winter	5	36213482	96.66	83.98	10933014508	1.69	2.477	2.88684	2.00855	-0.772973	NA	NA	4.95161	4.65789	-0.665728
5A037	Montego	Winter	5	35660136	99.1	85.63	10765798620	2.62	3.5865	3.35283	2.76	-0.115689	5.26768	NA	5.61905	5.8375	0.110212
5A038	CANARD	Winter	5	37202864	99.04	86.17	11232553060	2.785	2.4235	2.7438	3.71	-0.341344	5.52828	NA	5.25	6.35	0.227196
5A039	K26-96	Winter	5	38432066	98.75	84.81	11601809220	2.12	2.773	2.43402	3.2	-0.512512	4.55283	NA	6.12333	5.375	-0.0846536
5A042	Sonnengold	Winter	6	49482594	98.47	84.38	14937691540	2.745	2.4235	2.73936	3.35	-0.312528	5.88	5	5.21429	6.75	0.30071
5A044	Laser	Winter	5	40325640	91.8	78.84	12173282948	2.51	2.7095	2.97368	2.755	-0.498391	4.45545	5.35	4.71875	4.35	-0.59065
5A046	Rapid	Winter	6	43740298	97.82	82.6	13203963904	2.715	2.707	3.12081	2.58	-0.420596	5.41809	5.275	5.04167	5.49671	-0.0613991
5A047	Baros	Winter	5	35953418	96.26	82.62	10854324352	2.72	3.068	3.28829	2.63	-0.171887	4.41442	NA	5.5	5.15	-0.370338
5A048	Fortis	Winter	6	45360906	98.39	84.85	13694952516	2.555	3.438	2.81145	2.76	-0.197469	4.56931	5.65	5.715	4.85	-0.161794
5A049	Binera	Winter	5	37981722	96.79	83.08	11466956876	2.43	2.425	3.66864	3.075	-0.194561	5.23728	4.8	4.34211	5.075	-0.460387
5A050	Parapluie	Winter	5	42068074	97.96	84.31	12700447852	2.255	2.906	2.73292	2.65193	-0.509463	6.05942	NA	6.175	5.75	0.475067
5A051	Express 617	Winter	4	34795876	95.18	82.07	10505447816	2.235	2.947	2.87823	4.2885	-0.141848	5.94445	5.85	4.40789	5.9	0.134131
5A053	Q2	Spring	5	39303368	98.31	84.52	11787169132	2.94	3.398	3.68159	3.5848	0.0314603	5.1965	5.288	3.19355	5.45	-0.533655
5A054	Ww 1286	Spring	6	48651944	98.76	85.19	14589701628	2.765	2.9575	3.22259	3.6	-0.225388	4.5984	5.034	6.075	5.35	-0.100478
5A055	Bronowski	Spring	5	41241710	94.58	81.26	12367326004	1.85	2.561	2.27483	2.285	-0.886933	6.93999	5.62	6.97436	6.9	1.10675
5A056	Conny	Spring	6	47029228	97.86	83.57	14103602604	3.435	3.5715	3.7565	3.495	0.224404	4.66701	4.81	5.25	4.7	-0.466532
5A057	Nakate Chousen	Spring	7	52677018	99	84.57	15797353968	3.225	2.486	NA	3.49	-0.144297	3.8555	5.82	3.96667	4.9	-0.665197
5A058	Oro	Spring	7	60666874	99.09	84.63	18193068264	3.485	2.897	3.03625	3.735	-0.06406	3.395	4.27916	4.57895	4.35	-1.10055
5A060	Orriba	Spring	6	51185250	98.79	84.2	15350633584	3.14	3.022	3.65952	3.745	0.153631	4.15512	4.526	5.075	4.95	-0.628387
5A062	Ceska Krajova	Spring	6	46193318	99.14	84.93	13852735920	2.85	2.947	3.83495	3.545	-0.0532469	4.32935	3.77	5.5	5.175	-0.613067
5A064	Nugget	Spring	6	54086470	98.56	85.06	16220942192	2.8	3.688	4.44822	3.84	0.298483	4.504	4.51286	4.6125	5.15	-0.611943
5A068	TANTAL	Spring	6	47364350	98.8	83.88	14204016272	3.02	2.9735	3.56183	3.33	-0.0554128	4.04466	3.957	4.675	4.275	-1.0223
5A069	Korall	Spring	7	52960726	98.06	84.06	15882475780	2.445	2.923	2.8483	2.62	-0.490042	4.8376	4.906	5.07692	4.475	-0.496053
5A072	Wesreo	Spring	6	46229064	98.75	84.85	13864393968	2.735	2.8745	3.0596	2.63	-0.276077	4.56681	4.972	5.7625	5.1	-0.247783
5A074	Galant	Spring	5	40342176	96.2	81.64	12098834788	2.675	2.533	3.02789	2.795	-0.428942	4.18002	5.03	5.725	5.71711	-0.191472
5A075	Czyzowska	Spring	6	51260846	97.94	83	15373141352	3.015	2.853	3.35938	2.79	-0.0937269	4.15729	5.25067	5.2	5.4	-0.336099
5A076	Lisandra	Spring	7	60533258	96.72	83.23	18153774352	2.005	2.3315	2.74175	2.365	-0.764233	5.08308	5.384	5.51282	5.6	0.0168314
5A077	Mlochowski	Spring	8	62272760	98.73	84.21	18674146232	2.1	1.9995	2.86895	2.79	-0.797356	5.02074	4.15806	6.2	5.8	-0.0732226
5A078	Campino	Spring	6	46862994	96.54	82.1	14053453632	3.46	3.7745	3.75706	4.245	0.665356	4.10804	4.702	5.13158	4.525	-0.682158
5A079	Hankkija's Lauri	Spring	6	51123666	97.01	82.33	15331369876	2.185	2.5085	2.90276	2.74	-0.65407	4.23857	4.254	4.725	5.3125	-0.667913
5A080	Gulliver	Spring	6	49526988	98.21	84.59	14853006788	3.24	2.934	3.14451	3.44	-0.0435533	4.29513	4.62	6.225	5.175	-0.267132
5A082	HANNA	Spring	6	51310954	98.01	83.7	15388142068	2.635	2.557	3.24645	3.115	-0.014985	4.05564	5.97255	5.6	5.95	0.0164474
5A083	Altex	Spring	6	43453856	97.39	83.19	13031428896	3.15	3.5675	3.35968	3.46	0.21314	5.12868	4.14	5.825	4.925	-0.333691
5A084	Gisora	Spring	9	67918198	98.02	82.93	20370263296	2.82	2.664	3.47917	2.9668	-0.155838	5.81297	5.5075	5.6129	5.8	0.275809
5A086	Clipper	Spring	6	47595374	97.37	82.61	14274215784	3.045	3.421	3.13673	3.585	0.149289	3.66806	4.146	4.5625	4.9125	-0.946543
5A087	Korinth	Spring	5	43328390	97.12	82.31	12995161952	1.95	1.8775	3.24444	2.97	-0.652854	4.34745	4.414	4.77273	5.4	-0.577182
5A088	Odin	Spring	6	43329294	99	84.5	12994738588	1.94	1.9765	2.41279	2.4	-0.84339	4.29695	4.004	3.85	4.6	-1.06736
5A089	Orpal	Spring	6	50415584	98.71	83.73	15120761964	3.765	4.894	3.76457	3.735	0.595292	3.89651	4.58	5.425	5.1375	-0.553646
5A090	Pera	Spring	6	48552516	97.14	82.1	14561503688	2.99	2.3155	3.58852	2.695	-0.308959	4.79613	3.43	5.725	4.2	-0.752992
5A091	Suigenshu	Spring	6	46178420	98.55	82.85	13849079048	2.475	2.6545	2.80769	2.83991	-0.442333	4.79789	4.62796	6.5625	5.625	0.0243429
5A094	Kruglik	Spring	6	46358144	98.99	84.23	13903165540	3.245	3.8705	4.19847	3.83	0.464805	4.8985	4.41608	4.7027	3.75	-0.839173
5A095	Mali	Spring	7	53888026	98.78	84.4	16161711980	3.025	3.0535	3.94659	3.71	-0.0270345	3.9454	5.22539	4.65789	5.2	-0.555966
5A096	Daichousen (fuku)	Spring	7	60006414	98.25	82.92	17996636984	2.58	2.806	2.99035	2.915	-0.356315	4.91915	4.794	5.35	5.35	-0.245126
5A097	Daichousen (mizuyasu)	Spring	6	53814262	98.03	83.58	16135928232	2.63	2.9185	3.29356	3.125	-0.0941846	5.50947	5.653	5.21053	5.135	0.000687645
5A098	Andor	Spring	4	54246106	54.64	46.8	16264049248	2.99	3.221	3.31034	2.78	-0.104081	4.21173	4.84	6.13	5.25	-0.240953
5A099	Ability	Spring	6	46874310	97.83	82.7	14058209436	2.41	3.2115	3.26507	2.69601	-0.318794	4.64465	4.95	5.3	5.55724	-0.236428
5A101	Regina II	Spring	6	50123572	98.56	84.28	15032938344	2.25	2.938	2.80932	2.585	-0.659005	3.29213	4.125	4.76923	4.725	-1.03134
5A102	Spaeths Zollerngold	Spring	5	44198032	98.1	84.08	13255496928	2.89	2.35	2.80576	2.73	-0.557393	3.65914	NA	4.96154	4.9	-0.817284
5A103	Pauline	Spring	5	44237976	97.81	83.44	13267702664	2.925	2.9045	2.95775	3.36	-0.12311	3.6074	4.462	6.5	5.725	-0.271787
5A104	Mansholt	Winter	6	45968072	98.84	84.97	13877890480	NA	3.004	NA	NA	-0.167223	NA	5.2	NA	NA	0.0265636
5A105	Skrzeszowicki	Winter	4	35823154	96.61	83.31	10815202936	NA	2.8375	NA	NA	-0.0758923	NA	4.55	NA	NA	-0.420489
5A106	Manitoba	Winter	5	35957424	98.67	83.62	10784287280	NA	2.863	NA	NA	0.0118011	NA	4.7	NA	NA	-0.317323
5A125	Inbreed line	Semi-winter	6	47247444	98.52	83.51	14170400728	NA	3.38967	3.42784	3.48	0.214167	4.90692	5.74173	5.7125	5.725	0.130494
5A126	Xiangyou No.16	Semi-winter	7	56423894	94.71	79.72	16921807420	3.385	3.9305	3.04938	3.14	0.174682	4.91857	5.22	5.51163	5.625	-0.0515793
5A127	Youyan No.2 X 84-24016	Semi-winter	6	49058196	94.95	80.54	14713204844	3.57	3.839	4.33303	3.685	0.434099	4.86596	5.07	NA	5.525	-0.124051
5A128	Inbreed line	Semi-winter	5	39882384	98.38	83.81	11961313800	4.195	5.161	NA	5.03	1.61967	12.1289	9.26	NA	10.475	4.29812
5A129	Inbreed line	Semi-winter	6	48365756	94.04	79.98	14505163088	2.805	3.3015	3.53524	2.62	-0.143089	4.84021	5.445	6.63415	5.8	0.272661
5A130	Liangyou 586 (F2)-6-3	Semi-winter	6	47863884	98.67	84.49	14355294236	3.715	4.0095	3.20442	3.575	0.482875	4.39099	4.77032	5.95	5.58421	-0.181729
5A132	Inbreed line	Semi-winter	6	49187176	97.11	83.23	14850353940	3.615	4.856	4.69961	4.455	0.992933	5.05099	5.06277	NA	6.85	0.311043
5A133	Inbreed line	Semi-winter	6	48707190	98.41	84.53	14607794116	3.645	4.4765	4.04197	3.395	0.589395	8.016	8.2575	7.9	8.675	2.54685
5A134	Guinong 78-6-112	Semi-winter	6	45888986	95.78	81.5	13761972924	3.61	3.9915	3.21127	3.34	0.472295	4.69974	5.58	6.625	5.95	0.303057
5A135	Inbreed line	Semi-winter	6	46546908	99.15	84.87	13959617272	3.34	3.232	4.15179	3.52	0.242733	5.69184	5.23824	6.68333	6.125	0.501457
5A137	Xiangnongyou-1	Semi-winter	5	45639188	95.6	82.4	13685051920	4.05	4.6545	3.34759	4.01	0.809679	4.6	4.778	6.675	4.275	-0.264243
5A138	Youyou No.14	Semi-winter	6	49821314	98.66	85.1	14941722952	3.185	3.938	3.60094	3.445	0.256743	5.67266	4.97669	6.495	6.25	0.424211
5A140	Inbreed line	Semi-winter	7	55490418	98.21	84.84	16639510772	3.47	3.9035	NA	3.385	0.204234	6.16719	6.43769	NA	6.7	0.98885
5A141	Huashuang No.5	Semi-winter	6	42892168	97.54	83.42	12910006376	3.61	3.71	4.05325	4.31	0.563955	6.624	5.11538	7.52	6.85	1.03379
5A142	Inbreed line	Semi-winter	5	37008362	99	84.9	11099754372	3.15	3.5115	3.92405	3.505	0.237637	5.78202	5.26311	6.8	6.6125	0.662936
5A143	Inbreed line	Semi-winter	5	38929758	93.35	80.23	11751799676	3.34	3.812	3.64381	3.47	0.390906	5.6553	4.85961	6.10256	6.0575	0.262696
5A146	Inbreed line	Semi-winter	4	36110840	97.3	82.83	10902748608	3.725	3.7315	4.55159	3.365	0.528877	7.37059	6.704	7.525	7.46842	1.69805
5A149	(D57 X Oro) x Youyan No.2 F6	Semi-winter	6	53524862	91.17	77.29	16047677796	3.585	4.195	3.63118	3.22	0.425212	4.84375	6.64	5.705	5.275	0.215273
5A150	Suyou No.3	Semi-winter	6	53226636	97.44	84.42	15961546956	3.48	4.247	3.59331	3.435	0.405247	4.71609	5.01	5.435	6.3425	-0.000302188
5A153	Inbreed line	Semi-winter	5	40611560	94.14	80.99	12261650620	3.08	3.722	3.28982	3.795	0.229274	7.66096	7.16551	8.225	8.625	2.2837
5A154	Inbreed line	Semi-winter	5	37332438	96.08	81.71	11196580768	2.8	3.406	3.03748	3.45	0.0538837	5.51934	5.63319	5.575	5.65	0.195915
5A156	Inbreed line	Semi-winter	7	57823004	94.71	80.09	17341473648	3.465	4.176	3.93462	4	0.657124	5.36526	4.54551	5.8575	6.725	0.2219
5A157	Huayou No.6	Semi-winter	6	46923766	97.44	83.72	14072756236	3.9	4.3465	3.68893	3.505	0.558395	6.34059	5.765	7.325	6.825	1.06661
5A158	Inbreed line	Semi-winter	7	55307988	97.14	82.21	16585017896	3.46	4.2275	4.20028	3.75	0.554297	4.43014	6.325	NA	5.45	0.091407
5A159	Inbreed line	Semi-winter	7	55589522	97.99	83.69	16671131304	2.51	2.9785	3.69082	2.935	-0.082817	4.4974	5.8965	5.775	5.5	0.0368143
5A160	Inbreed line	Semi-winter	5	44497732	95.38	82.64	13434950708	3.27	3.9805	3.57602	3.135	0.439951	6.02016	6.52	7.5	6.55	1.14173
5A161	Inbreed line	Semi-winter	6	47360020	99.08	83.91	14203083196	3.415	3.407	4.2311	3.485	0.324026	6.434	7.315	8.525	7.4	1.83411
5A162	Inbreed line	Semi-winter	5	42707126	97.37	83.04	12807399184	3.295	3.8145	3.93736	3.42	0.409364	6.18551	6.575	7.2125	7.725	1.39046
5A163	Inbreed line	Semi-winter	6	46425884	96.7	82.12	13922798692	2.49	2.826	2.7095	3.49	-0.136205	5.37186	5.834	7.0375	6.7	0.771992
5A165	Inbreed line	Semi-winter	5	47784578	98.05	81.73	14331734744	3.32	4.127	3.88182	3.545	0.367081	5.00641	6.555	6.0375	6.15	0.503815
5A166	Inbreed line	Semi-winter	6	44905258	99.19	83.9	13467571768	2.725	2.492	3.56105	2.96	-0.359072	5.0461	5.4896	5.87179	5.7	0.135288
5A168	Inbreed line	Semi-winter	6	51027138	98.14	82.43	15303758024	3.2	4.255	3.67989	3.855	0.404947	4.4769	5.318	5.1625	5.1	-0.324997
5A169	Inbreed line	Semi-winter	7	55784004	98.86	84.34	16730356812	3.41	4.0245	4.93976	5.215	0.950766	4.09838	4.715	6.1875	4.425	-0.466787
5A170	HAU 7	Semi-winter	6	45765348	98.38	82.49	13725679552	2.96	4.289	4.0829	3.37	0.312563	5.725	5.56	5.775	6.075	0.365981
5A171	Zhongshuang No.5	Semi-winter	5	41230924	97.63	84	12365524472	3.37	3.79967	3.55731	3.295	0.406663	4.8	4.915	5.825	5.75	-0.0482562
5A173	Inbreed line	Semi-winter	5	40977436	96.7	82.61	12289489224	3.27	3.486	4.35175	3.375	0.284292	6.35568	6.185	7.22	7.1	1.20247
5A175	Inbreed line	Semi-winter	5	45503414	98.09	84.13	13646796244	3.15	3.142	3.60788	3.05	0.127171	7.27074	5.28333	8.025	8.16053	1.62432
5A176	Xinongchangjiao X （(D57 X Oro）x 85-64）F7	Semi-winter	6	46044206	96.46	82.05	13808961260	4.1	4.5385	4.71655	3.755	0.975094	7.58749	8.23	7.75	8.85	2.45008
5F001	Chuosenshu	Winter	5	37740310	98.85	85.1	11394887692	2.47	3.092	2.85922	3.26	-0.200024	5.35576	NA	4.97059	5.6375	-0.109932
5F002	Taisetsu	Winter	4	34253518	89.28	76.18	10271373912	2.71	3.734	3.44011	2.61	0.020422	4.18947	3.7	4.2575	5.25	-0.922314
5F003	Samo	Winter	5	36565558	98.45	85.34	11039551996	2.065	2.1265	3.08333	3.32	-0.450511	3.77078	4.25	4.39024	4.8	-0.964063
5F004	RESYN-H048	Winter	6	47265760	98.63	83.74	14175575320	2.465	3.158	3.63636	2.9	-0.138613	4.23607	NA	4.2175	4.77778	-0.901052
5F005	Recital	Winter	5	34780998	99.22	85.64	10500972040	2.665	3.535	3.26172	2.93	-0.0730211	5.18953	NA	6.15714	5.4	0.116711
5F006	Tenor	Winter	5	40292452	98.97	85.54	12164652976	3.17	3.497	3.93365	2.855	0.158986	4.93362	4.8	4.17241	4.93333	-0.598469
5F007	Dippes	Winter	5	41455962	98	83.85	12433549716	2.64	2.87	3.53933	3.59	-0.214954	4.46564	4.3	4.29048	4.35	-0.920263
5F008	Lilian	Winter	6	47502280	99.41	85.03	14341914076	2.81	3.1925	3.58108	2.66	-0.212038	4.49109	NA	4.82222	5.3	-0.500944
5F009	SLM 0512	Winter	6	48242466	98.88	84.82	14565218124	3.115	3.8915	4.05286	2.855	0.308559	4.52784	4.6	4.95333	5.6	-0.409469
5F010	Jessica	Winter	6	45627992	96.82	83.1	13775780628	1.99	2.292	NA	2.16	-0.615679	4.22817	4.4	4.13611	5.4	-0.750039
5F011	Escort	Winter	6	44216998	98.24	84.62	13261308276	2.56	3.4055	3.77404	2.84	0.0128349	4.9534	NA	5.32667	5.95	-0.0328577
5F012	Licapo	Winter	5	38701908	99.29	85.93	11684361924	2.51	2.3325	2.47934	1.75	-0.703497	5.459	4.88958	4.64643	5.6	-0.204294
5F013	JANETZKIS	Winter	5	37484644	99.27	85.39	11317047928	2.67	3.019	4.01535	3.16	-0.0609163	4.13333	4.6	3.86765	3.925	-1.11787
5F014	JetNeuf	Winter	5	34948750	99.32	85.88	10551620528	2.55	3.243	3.25	3.2	-0.129839	NA	5.7	NA	4.775	-0.127979
5F015	Darmor	Winter	4	35887268	98.4	83.4	10834798940	2.09	2.8145	4.1331	3.49	0.0852581	5.75992	NA	4.775	3.95	-0.538115
5F016	Wesroona	Spring	5	43133896	98.57	85.14	12936545412	3.14	3.448	4.11585	3.51	0.13289	5.5435	5.44	5.16667	6.09	0.165074
5F017	DRAKKAR	Spring	7	54573980	95.67	81.45	16367537392	2.855	2.954	3.06613	3.46	-0.0785396	4.98724	5.03087	6.82927	6.65	0.447342
5F018	CRESOR	Spring	7	57540464	98.4	84.06	17257633892	3.175	3.498	4.34234	3.24372	0.135316	4.78546	5.25116	5.5	4.9375	-0.231437
5F019	Miyauchi Na	Spring	6	50268346	96.15	79.99	15075890536	1.97	1.8165	NA	3.75	-0.503828	4.40833	4.573	4.35	4.97368	-0.718441
5F020	Leonessa	Spring	6	50070518	98.82	84.39	15016953596	2.965	2.3885	3.16598	3.295	-0.281746	5.04272	5.03367	6.05	6.0375	0.147949
5F021	Rivette	Spring	5	39681108	96.47	82.82	11901218060	2.805	3.3575	3.92327	2.92	-0.0386773	5.34444	4.87771	6.05	5.88587	0.146631
5F022	Aurora	Spring	7	54231882	96.25	82.08	16264522912	2.905	3.236	3.99417	3.28	0.0982098	4.48753	4.854	5.225	5.15	-0.40153
5F023	Omega	Spring	7	57727116	96.44	83.35	17313277816	2.405	3.068	3.32244	3.235	-0.242794	4.53974	4.18571	5.85	4.7	-0.50056
5F024	Zephyr	Spring	8	68298820	99.03	85.09	20483644012	3.955	3.8905	4.55462	4.35513	0.626986	4.52017	4.79	5.8	5.01974	-0.308718
5F025	Duplo	Spring	7	57369548	98.82	84.88	17205785608	2.885	2.496	3.75661	3.855	-0.0187377	3.929	4.506	4.525	4.525	-0.902552
5F026	Pivot	Spring	5	42619328	98.6	84.14	12782144816	2.435	3.288	3.80952	3.165	-0.124891	4.04322	4.16	5.45	5.2	-0.59536
5F027	Olivia	Spring	6	53446332	90.68	76.79	16029034900	2.755	3.5595	3.92813	3.08	-0.0568684	5.13168	4.18429	6.275	5.65461	-0.0582318
5F028	ACS N45	Spring	5	40653146	91.46	77.72	12192529044	2.68	3.978	3.60063	3.32	0.156247	3.71837	3.614	4.725	4.02368	-1.21776
5F029	Larissa	Spring	6	44175336	96.12	81.55	13248317408	2.885	3.6145	3.44828	2.97914	0.0154769	4.30119	4.613	5.58974	5.025	-0.44365
5F030	Granit	Spring	6	43297204	98.48	84.81	12985492848	3.28	2.358	3.09524	3.135	-0.319566	4.61431	3.75042	5.26829	4.925	-0.661637
5F031	Inbreed line	Semi-winter	6	49240916	96.73	82.19	14768172448	2.75	3.4655	4.09046	3.08	0.030241	6.38017	6.04	8	5.83026	1.06545
5F032	Inbreed line	Semi-winter	7	54577354	96.43	82.55	16368297592	3.995	4.3265	4.36345	3.83	0.793596	7.555	6.865	5.0375	8.7	1.49363
5F033	Inbreed line	Semi-winter	6	50445176	94.86	80.45	15129465596	3.585	3.7295	3.89957	3.145	0.25465	4.39956	5.36912	5.1	5.275	-0.305628
5F034	Inbreed line	Semi-winter	4	37648648	92.64	80.07	11348986480	3.2	3.849	4.32032	3.855	0.445309	6.13876	6.30227	5.0375	6.43	0.539654
5F035	Inbreed line	Semi-winter	6	53622100	97.81	83.38	16082084052	5.17	5.2815	NA	4.405	1.53861	8.4262	6.27569	8.6	8.125	2.22767
5F036	Inbreed line	Semi-winter	7	53029248	98.82	84.01	15903904376	1.91	2.3265	2.87562	2.35	-0.677217	4.72321	4.52	5.76923	5.45	-0.234059
5F037	Inbreed line	Semi-winter	5	41834154	94.65	80.61	12546558964	5.34	5.4775	4.81256	4.695	1.52785	9.03084	7.39	6.07692	7.2	1.83945
5F038	Inbreed line	Semi-winter	5	44549284	96.07	82.03	13360773424	2.54	2.8185	3.85286	3.02	-0.120658	4.09981	4.11	5.55	4.625	-0.700526
5F039	Inbreed line	Semi-winter	5	44598768	96.31	82.8	13376021320	2.385	2.9465	3.87692	3.335	0.0394118	4.87245	6.5149	7.625	5.9375	0.77345
5F040	Inbreed line	Semi-winter	6	45800934	98.69	83.48	13735925256	3.815	4.54	4.27502	3.65	0.783218	5.72131	5.37902	5.225	7.0125	0.41152
5F041	Inbreed line	Semi-winter	7	54840002	95.89	80.79	16447352180	3.28	3.749	NA	4.425	0.712528	6.19959	6.32	NA	6.76579	0.983203
5F042	821 Xuan X Pin93-498 F8	Semi-winter	7	52873738	96.99	82.58	15857941896	3.77	3.92267	4.03704	3.6	0.616787	4.83875	5.12776	5.55	5.75	-0.0535313
5F043	Inbreed line	Semi-winter	5	41271650	94.93	80.98	12434924944	2.55	2.568	NA	3.26	-0.23303	4.83863	5.9025	NA	5.75	0.174207

## Sheet: Table S2
Table S2. List of SNPs distributed on chromosomes
Chromosome	No. of SNPs	No. of Genes	SNP No. per 100 kb	Gene No. per 100 kb	SNP No. per Gene
A01	30735	3448	132.1	14.82	8.91
A02	25722	3491	103.7	14.07	7.37
A03	40280	5476	135.3	18.39	7.36
A04	31983	2721	167	14.21	11.75
A05	25689	3418	111.4	14.82	7.52
A06	29229	3741	119.8	15.33	7.81
A07	35250	3593	146.8	14.96	9.81
A08	16958	2914	89.4	15.36	5.82
A09	32834	5157	97	15.24	6.37
A10	23544	2772	135.3	15.93	8.49
A genome	292224	36731	122.4	15.39	7.96
C01	36739	4064	94.6	10.46	9.04
C02	71147	4411	153.9	9.54	16.13
C03	60524	7113	99.9	11.74	8.51
C04	38964	5171	79.6	10.56	7.54
C05	35021	4895	81.1	11.34	7.15
C06	34369	4072	92.3	10.94	8.44
C07	54226	4772	121.1	10.66	11.36
C08	31079	4614	80.8	12	6.74
C09	36660	5084	75.6	10.48	7.21
C genome	398729	44196	98	10.86	9.02
A+C genome	690953	80927	107.1	12.54	8.54

## Sheet: Table S3
Table S3. GWAS result for SW in different enviroments.
ID	SNP	Chr.	Position (bp)	P_wald	-log10(P)	R2%	Env.	Known loci
1	rs.A01.8207090	1	8207090	4.77e-07	6.32	25.23	BLUP	Shi 2009; Fan 2010;
2	rs.A04.14308857	4	14308857	8.99e-07	6.05	11.85	2015
3	rs.A04.15814854	4	15814854	9.58e-08	7.02	27.39	2013
3	rs.A04.15814870	4	15814870	1.45e-07	6.84	26.83	2013
3	rs.A04.15818396	4	15818396	7.72e-08	7.11	22.14	2013
3	rs.A04.15829307	4	15829307	1.68e-07	6.77	27	2013
3	rs.A04.15831065	4	15831065	8.5e-08	7.07	27.66	2013
3	rs.A04.15918524	4	15918524	1.94e-08	7.71	23.16	2013
3	rs.A04.15918524	4	15918524	3.96e-07	6.4	21.13	BLUP
3	rs.A04.15937484	4	15937484	1.88e-08	7.73	26.26	2013
3	rs.A04.15980241	4	15980241	8.17e-07	6.09	25.51	2013
3	rs.A04.15980489	4	15980489	1.21e-07	6.92	25.72	2013
3	rs.A04.15980541	4	15980541	4.9e-09	8.31	26.99	2013
3	rs.A04.15980541	4	15980541	1.75e-07	6.76	25.21	BLUP
4	rs.A09.28116249	9	28116249	1.47e-07	6.83	34.58	BLUP	Basunanda 2010; Yang 2012; Li 2014; Fu 2015; Liu 2015
4	rs.A09.28158194	9	28158194	4.54e-07	6.34	31.47	BLUP	Basunanda 2010; Yang 2012; Li 2014; Fu 2015; Liu 2015
4	rs.A09.28180462	9	28180462	6.49e-07	6.19	31.2	BLUP	Basunanda 2010; Yang 2012; Li 2014; Fu 2015; Liu 2015
5	rs.A09.31325595	9	31325595	3.42e-07	6.47	23.59	2013	Basunanda 2010; Yang 2012; Li 2014; Fu 2015; Liu 2015
6	rs.C02.360417	12	360417	6.05e-07	6.22	16.87	2016	Udall 2006; Radoev 2008; Basunanda 2010; Fu 2015
7	rs.C06.31182079	16	31182079	9.9e-08	7	28.82	BLUP	Shi 2009; Li 2014;

## Sheet: Table S4
Table S4. GWAS result for SL in different enviroments.
Code	SNP	Chr.	Position (bp)	P_wald	-log10(P)	R2%	Env.	Known loci
1	rs.A02.11025788	2	11025788	2.03242e-07	6.69199	25.9459	2013
1	rs.A02.17884044	2	17884044	2.4369e-07	6.61316	18.2554	2015
2	rs.A03.10984418	3	10984418	2.86614e-07	6.5427	4.01332	2013	Zhang 2011;
2	rs.A03.10984457	3	10984457	2.86614e-07	6.5427	4.01332	2013	Zhang 2011;
2	rs.A03.13295546	3	13295546	1.7354e-07	6.7606	21.9219	2013	Zhang 2011;
2	rs.A03.14247089	3	14247089	3.56288e-07	6.4482	7.38043	2013	Zhang 2011;
3	rs.A04.15453957	4	15453957	2.30499e-07	6.63733	25.3124	2013
3	rs.A04.15563922	4	15563922	3.35e-07	6.47529	22.9562	BLUP
3	rs.A04.15794315	4	15794315	3.60756e-07	6.44279	23.6488	2013
3	rs.A04.15918524	4	15918524	1.19764e-08	7.92167	28.9156	2013
3	rs.A04.15918524	4	15918524	2.3e-07	6.63855	25.2424	BLUP
3	rs.A04.15930805	4	15930805	3.58289e-08	7.44577	29.8825	2013
3	rs.A04.15930821	4	15930821	3.58289e-08	7.44577	29.8825	2013
3	rs.A04.15930841	4	15930841	3.58289e-08	7.44577	29.8825	2013
3	rs.A04.15930928	4	15930928	4.83559e-08	7.31555	27.7764	2013
3	rs.A04.15930960	4	15930960	1.66207e-08	7.77935	30.0368	2013
3	rs.A04.15930981	4	15930981	1.66207e-08	7.77935	30.0368	2013
3	rs.A04.15931081	4	15931081	1.66207e-08	7.77935	30.0368	2013
3	rs.A04.15931345	4	15931345	1.66207e-08	7.77935	30.0368	2013
3	rs.A04.15931562	4	15931562	4.83559e-08	7.31555	27.7764	2013
3	rs.A04.15931586	4	15931586	4.83559e-08	7.31555	27.7764	2013
3	rs.A04.15932310	4	15932310	4.83559e-08	7.31555	27.7764	2013
3	rs.A04.15932884	4	15932884	1.66207e-08	7.77935	30.0368	2013
3	rs.A04.15980241	4	15980241	4.45122e-07	6.35152	28.5492	2013
3	rs.A04.15980489	4	15980489	1.1353e-08	7.94489	34.1868	2013
3	rs.A04.15980489	4	15980489	1.19e-07	6.92438	31.1091	BLUP
3	rs.A04.15980541	4	15980541	4.78075e-09	8.3205	34.2051	2013
3	rs.A04.15980541	4	15980541	2.31e-08	7.63626	31.5492	BLUP
3	rs.A04.15983719	4	15983719	4.66658e-07	6.331	29.6817	2013
3	rs.A04.15988807	4	15988807	2.98369e-09	8.52525	27.808	2013
3	rs.A04.16110741	4	16110741	2.78925e-07	6.55451	14.4418	2013
3	rs.A04.16110771	4	16110771	2.05004e-07	6.68824	12.394	2013
3	rs.A04.16110806	4	16110806	3.40361e-07	6.46806	12.343	2013
4	rs.A07.8153268	7	8153268	3.39e-08	7.4698	29.0931	2016	Zhang 2011;
4	rs.A07.8154320	7	8154320	3.39e-08	7.4698	29.0931	2016	Zhang 2011;
4	rs.A07.8154917	7	8154917	4.46e-08	7.35067	29.5758	2016	Zhang 2011;
4	rs.A07.8155151	7	8155151	4.46e-08	7.35067	29.5758	2016	Zhang 2011;
4	rs.A07.8156628	7	8156628	3.39e-08	7.4698	29.0931	2016	Zhang 2011;
4	rs.A07.8172250	7	8172250	3.39e-08	7.4698	29.0931	2016	Zhang 2011;
4	rs.A07.8190052	7	8190052	3.39e-08	7.4698	29.0931	2016	Zhang 2011;
4	rs.A07.8314645	7	8314645	1.76e-07	6.75449	27.2472	2016	Zhang 2011;
4	rs.A07.8316067	7	8316067	3.39e-08	7.4698	29.0931	2016	Zhang 2011;
4	rs.A07.8320951	7	8320951	3.39e-08	7.4698	29.0931	2016	Zhang 2011;
4	rs.A07.8328465	7	8328465	3.39e-08	7.4698	29.0931	2016	Zhang 2011;
4	rs.A07.8333918	7	8333918	3.39e-08	7.4698	29.0931	2016	Zhang 2011;
4	rs.A07.8334034	7	8334034	3.39e-08	7.4698	29.0931	2016	Zhang 2011;
4	rs.A07.8334400	7	8334400	3.39e-08	7.4698	29.0931	2016	Zhang 2011;
4	rs.A07.8334439	7	8334439	3.39e-08	7.4698	29.0931	2016	Zhang 2011;
4	rs.A07.8334458	7	8334458	3.39e-08	7.4698	29.0931	2016	Zhang 2011;
4	rs.A07.8334631	7	8334631	3.39e-08	7.4698	29.0931	2016	Zhang 2011;
4	rs.A07.8334762	7	8334762	3.39e-08	7.4698	29.0931	2016	Zhang 2011;
4	rs.A07.8335935	7	8335935	3.39e-08	7.4698	29.0931	2016	Zhang 2011;
4	rs.A07.8335995	7	8335995	3.39e-08	7.4698	29.0931	2016	Zhang 2011;
4	rs.A07.8336192	7	8336192	3.39e-08	7.4698	29.0931	2016	Zhang 2011;
4	rs.A07.8345999	7	8345999	2.55e-08	7.59346	29.7163	2016	Zhang 2011;
4	rs.A07.8350532	7	8350532	3.39e-08	7.4698	29.0931	2016	Zhang 2011;
4	rs.A07.8351609	7	8351609	3.39e-08	7.4698	29.0931	2016	Zhang 2011;
4	rs.A07.8353119	7	8353119	3.39e-08	7.4698	29.0931	2016	Zhang 2011;
4	rs.A07.8353152	7	8353152	3.39e-08	7.4698	29.0931	2016	Zhang 2011;
4	rs.A07.8353200	7	8353200	3.39e-08	7.4698	29.0931	2016	Zhang 2011;
4	rs.A07.8353319	7	8353319	3.39e-08	7.4698	29.0931	2016	Zhang 2011;
4	rs.A07.8353346	7	8353346	3.39e-08	7.4698	29.0931	2016	Zhang 2011;
4	rs.A07.8353592	7	8353592	3.39e-08	7.4698	29.0931	2016	Zhang 2011;
4	rs.A07.8358503	7	8358503	3.39e-08	7.4698	29.0931	2016	Zhang 2011;
4	rs.A07.8358888	7	8358888	3.39e-08	7.4698	29.0931	2016	Zhang 2011;
4	rs.A07.8358946	7	8358946	3.39e-08	7.4698	29.0931	2016	Zhang 2011;
4	rs.A07.8359028	7	8359028	3.39e-08	7.4698	29.0931	2016	Zhang 2011;
4	rs.A07.8360322	7	8360322	3.39e-08	7.4698	29.0931	2016	Zhang 2011;
4	rs.A07.8360404	7	8360404	3.39e-08	7.4698	29.0931	2016	Zhang 2011;
4	rs.A07.8437609	7	8437609	4.46e-08	7.35067	29.5758	2016	Zhang 2011;
4	rs.A07.8440000	7	8440000	9.56e-09	8.01954	30.972	2016	Zhang 2011;
4	rs.A07.8446245	7	8446245	3.39e-08	7.4698	29.0931	2016	Zhang 2011;
4	rs.A07.8446547	7	8446547	3.39e-08	7.4698	29.0931	2016	Zhang 2011;
4	rs.A07.8447759	7	8447759	3.39e-08	7.4698	29.0931	2016	Zhang 2011;
4	rs.A07.8455420	7	8455420	2.89e-08	7.5391	22.1761	2016	Zhang 2011;
4	rs.A07.8459441	7	8459441	3.39e-08	7.4698	29.0931	2016	Zhang 2011;
4	rs.A07.8459688	7	8459688	3.39e-08	7.4698	29.0931	2016	Zhang 2011;
4	rs.A07.8459712	7	8459712	3.39e-08	7.4698	29.0931	2016	Zhang 2011;
4	rs.A07.8460036	7	8460036	3.39e-08	7.4698	29.0931	2016	Zhang 2011;
4	rs.A07.8460207	7	8460207	3.39e-08	7.4698	29.0931	2016	Zhang 2011;
4	rs.A07.8460932	7	8460932	3.39e-08	7.4698	29.0931	2016	Zhang 2011;
4	rs.A07.8461165	7	8461165	3.39e-08	7.4698	29.0931	2016	Zhang 2011;
4	rs.A07.8461176	7	8461176	3.39e-08	7.4698	29.0931	2016	Zhang 2011;
4	rs.A07.8467449	7	8467449	3.39e-08	7.4698	29.0931	2016	Zhang 2011;
4	rs.A07.8908552	7	8908552	2.23845e-07	6.65005	14.8469	2013	Zhang 2011;
4	rs.A07.8908552	7	8908552	2.85e-07	6.54516	16.7655	2016	Zhang 2011;
5	rs.A07.16126618	7	16126618	8.52e-10	9.06956	26.2326	2016	Yang 2012;
5	rs.A07.16126618	7	16126618	2.58e-08	7.58844	23.9748	BLUP	Yang 2012;
5	rs.A07.16380176	7	16380176	2.02411e-07	6.69377	30.165	2013	Yang 2012;
5	rs.A07.16380176	7	16380176	8.34e-08	7.07895	29.7352	BLUP	Yang 2012;
6	rs.A07.19760561	7	19760561	5.26308e-08	7.27876	35.4583	2013
6	rs.A07.19784350	7	19784350	5.8666e-08	7.23161	31.986	2013
6	rs.A07.19788119	7	19788119	5.66771e-10	9.24659	35.4226	2013
6	rs.A07.19788119	7	19788119	8.65e-08	7.06305	32.5469	BLUP
6	rs.A07.19856864	7	19856864	9.15931e-08	7.03814	31.9248	2013
6	rs.A07.19857329	7	19857329	1.78904e-07	6.74738	32.1094	2013
6	rs.A07.19857412	7	19857412	6.21274e-08	7.20672	32.9047	2013
6	rs.A07.19857450	7	19857450	6.21274e-08	7.20672	32.9047	2013
6	rs.A07.19857730	7	19857730	1.54574e-08	7.81086	33.0501	2013
6	rs.A07.19857786	7	19857786	6.21274e-08	7.20672	32.9047	2013
6	rs.A07.19857904	7	19857904	1.32593e-08	7.87748	35.7783	2013
6	rs.A07.19858474	7	19858474	1.36705e-07	6.86422	32.5586	2013
6	rs.A07.19859293	7	19859293	3.73407e-08	7.42782	33.4888	2013
6	rs.A07.19859314	7	19859314	3.73407e-08	7.42782	33.4888	2013
6	rs.A07.19859422	7	19859422	2.36857e-07	6.62551	30.7041	2013
6	rs.A07.19880491	7	19880491	2.91291e-07	6.53567	33.7025	2013
6	rs.A07.19881537	7	19881537	2.83462e-07	6.5475	32.6262	2013
6	rs.A07.19889168	7	19889168	9.96976e-10	9.00132	35.5514	2013
6	rs.A07.19889168	7	19889168	5.77e-08	7.23893	33.3153	BLUP
6	rs.A07.19889261	7	19889261	8.9281e-10	9.04924	35.1162	2013
6	rs.A07.19889261	7	19889261	1.54e-07	6.81297	31.4378	BLUP
6	rs.A07.19989673	7	19989673	1.18828e-07	6.92508	32.886	2013
6	rs.A07.19990232	7	19990232	1.19775e-08	7.92163	35.7418	2013
6	rs.A07.19990299	7	19990299	3.19201e-08	7.49594	35.8501	2013
6	rs.A07.19991059	7	19991059	9.71043e-09	8.01276	34.6301	2013
6	rs.A07.19992618	7	19992618	3.96623e-09	8.40162	32.6593	2013
6	rs.A07.19993228	7	19993228	3.85139e-08	7.41438	34.5589	2013
6	rs.A07.19993308	7	19993308	3.85139e-08	7.41438	34.5589	2013
6	rs.A07.19993448	7	19993448	1.45816e-08	7.8362	34.5201	2013
6	rs.A07.19993458	7	19993458	1.45816e-08	7.8362	34.5201	2013
6	rs.A07.19994131	7	19994131	1.45816e-08	7.8362	34.5201	2013
6	rs.A07.19995678	7	19995678	1.71977e-09	8.76453	35.1699	2013
6	rs.A07.19996222	7	19996222	1.19775e-08	7.92163	35.7418	2013
6	rs.A07.19997746	7	19997746	3.85139e-08	7.41438	34.5589	2013
6	rs.A07.19997901	7	19997901	1.45816e-08	7.8362	34.5201	2013
6	rs.A07.19998042	7	19998042	2.45768e-09	8.60947	35.9271	2013
6	rs.A07.19998470	7	19998470	3.85139e-08	7.41438	34.5589	2013
6	rs.A07.19999615	7	19999615	1.45816e-08	7.8362	34.5201	2013
6	rs.A07.19999649	7	19999649	1.27674e-08	7.8939	34.679	2013
6	rs.A07.20000927	7	20000927	1.65634e-08	7.78085	34.5554	2013
6	rs.A07.20000965	7	20000965	6.99979e-08	7.15491	31.9348	2013
6	rs.A07.20001697	7	20001697	4.29972e-07	6.36656	31.7775	2013
6	rs.A07.20001953	7	20001953	3.85139e-08	7.41438	34.5589	2013
6	rs.A07.20003592	7	20003592	3.19201e-08	7.49594	35.8501	2013
6	rs.A07.20003694	7	20003694	1.95011e-07	6.70994	31.6654	2013
6	rs.A07.20003792	7	20003792	3.19201e-08	7.49594	35.8501	2013
6	rs.A07.20004138	7	20004138	7.67719e-09	8.1148	36.0131	2013
6	rs.A07.20004290	7	20004290	2.45768e-09	8.60947	35.9271	2013
6	rs.A07.20004396	7	20004396	3.15416e-09	8.50112	34.5177	2013
6	rs.A07.20004461	7	20004461	2.45768e-09	8.60947	35.9271	2013
6	rs.A07.20004513	7	20004513	1.45816e-08	7.8362	34.5201	2013
6	rs.A07.20005472	7	20005472	3.96623e-09	8.40162	32.6593	2013
6	rs.A07.20006012	7	20006012	5.50242e-09	8.25945	34.6802	2013
6	rs.A07.20006186	7	20006186	4.01738e-09	8.39606	34.8204	2013
6	rs.A07.20006210	7	20006210	3.15416e-09	8.50112	34.5177	2013
6	rs.A07.20006234	7	20006234	3.15416e-09	8.50112	34.5177	2013
6	rs.A07.20006277	7	20006277	3.15416e-09	8.50112	34.5177	2013
6	rs.A07.20006467	7	20006467	3.15416e-09	8.50112	34.5177	2013
6	rs.A07.20006528	7	20006528	3.15416e-09	8.50112	34.5177	2013
6	rs.A07.20007900	7	20007900	1.45816e-08	7.8362	34.5201	2013
6	rs.A07.20008160	7	20008160	1.45816e-08	7.8362	34.5201	2013
6	rs.A07.20008424	7	20008424	1.45816e-08	7.8362	34.5201	2013
6	rs.A07.20008588	7	20008588	1.45816e-08	7.8362	34.5201	2013
6	rs.A07.20008594	7	20008594	1.45816e-08	7.8362	34.5201	2013
6	rs.A07.20008610	7	20008610	1.45816e-08	7.8362	34.5201	2013
6	rs.A07.20008634	7	20008634	1.45816e-08	7.8362	34.5201	2013
6	rs.A07.20008702	7	20008702	1.45816e-08	7.8362	34.5201	2013
6	rs.A07.20008858	7	20008858	1.45816e-08	7.8362	34.5201	2013
6	rs.A07.20009052	7	20009052	1.71977e-09	8.76453	35.1699	2013
6	rs.A07.20009097	7	20009097	1.71977e-09	8.76453	35.1699	2013
6	rs.A07.20009132	7	20009132	1.71977e-09	8.76453	35.1699	2013
6	rs.A07.20009171	7	20009171	1.71977e-09	8.76453	35.1699	2013
6	rs.A07.20009293	7	20009293	2.99871e-08	7.52307	34.7994	2013
6	rs.A07.20009299	7	20009299	2.99871e-08	7.52307	34.7994	2013
6	rs.A07.20009397	7	20009397	6.48952e-09	8.18779	35.1056	2013
6	rs.A07.20009417	7	20009417	9.71043e-09	8.01276	34.6301	2013
6	rs.A07.20030774	7	20030774	2.28338e-08	7.64142	31.3922	2013
6	rs.A07.20049487	7	20049487	1.55352e-08	7.80868	33.3448	2013
6	rs.A07.20049763	7	20049763	3.15416e-09	8.50112	34.5177	2013
6	rs.A07.20049927	7	20049927	1.45343e-08	7.8376	34.8754	2013
6	rs.A07.20049996	7	20049996	3.15416e-09	8.50112	34.5177	2013
6	rs.A07.20050043	7	20050043	3.15416e-09	8.50112	34.5177	2013
6	rs.A07.20050137	7	20050137	3.15416e-09	8.50112	34.5177	2013
6	rs.A07.20050232	7	20050232	2.52798e-13	12.5972	39.7807	2013
6	rs.A07.20050232	7	20050232	3.67e-08	7.43533	29.9735	2016
6	rs.A07.20050232	7	20050232	1.12e-10	9.95004	35.0743	BLUP
6	rs.A07.20050979	7	20050979	2.45768e-09	8.60947	35.9271	2013
6	rs.A07.20051108	7	20051108	3.13729e-09	8.50344	36.0527	2013
6	rs.A07.20051409	7	20051409	1.45686e-07	6.83658	34.4911	2013
6	rs.A07.20053742	7	20053742	1.45816e-08	7.8362	34.5201	2013
6	rs.A07.20053790	7	20053790	1.28023e-09	8.89271	36.6883	2013
6	rs.A07.20053891	7	20053891	2.45768e-09	8.60947	35.9271	2013
6	rs.A07.20053949	7	20053949	1.54502e-08	7.81107	35.4566	2013
6	rs.A07.20054033	7	20054033	1.54502e-08	7.81107	35.4566	2013
6	rs.A07.20054719	7	20054719	1.45816e-08	7.8362	34.5201	2013
6	rs.A07.20054734	7	20054734	1.95011e-07	6.70994	31.6654	2013
6	rs.A07.20056024	7	20056024	7.77625e-09	8.10923	33.1368	2013
6	rs.A07.20056270	7	20056270	9.60359e-09	8.01757	34.6947	2013
6	rs.A07.20056543	7	20056543	4.27016e-09	8.36956	36.4174	2013
6	rs.A07.20056873	7	20056873	1.19775e-08	7.92163	35.7418	2013
6	rs.A07.20057103	7	20057103	7.63101e-09	8.11742	36.2693	2013
6	rs.A07.20057265	7	20057265	1.28023e-09	8.89271	36.6883	2013
6	rs.A07.20057331	7	20057331	1.28023e-09	8.89271	36.6883	2013
6	rs.A07.20057355	7	20057355	1.28023e-09	8.89271	36.6883	2013
6	rs.A07.20057391	7	20057391	1.28023e-09	8.89271	36.6883	2013
6	rs.A07.20057697	7	20057697	1.27674e-08	7.8939	34.679	2013
6	rs.A07.20057981	7	20057981	4.01738e-09	8.39606	34.8204	2013
6	rs.A07.20058006	7	20058006	4.01738e-09	8.39606	34.8204	2013
6	rs.A07.20058104	7	20058104	2.83066e-08	7.54811	34.3162	2013
6	rs.A07.20058871	7	20058871	4.94706e-09	8.30565	36.6874	2013
6	rs.A07.20058954	7	20058954	9.60359e-09	8.01757	34.6947	2013
6	rs.A07.20059136	7	20059136	1.95011e-07	6.70994	31.6654	2013
6	rs.A07.20078809	7	20078809	6.48952e-09	8.18779	35.1056	2013
6	rs.A07.20078857	7	20078857	1.71977e-09	8.76453	35.1699	2013
6	rs.A07.20079034	7	20079034	3.85139e-08	7.41438	34.5589	2013
6	rs.A07.20079061	7	20079061	3.85139e-08	7.41438	34.5589	2013
6	rs.A07.20082468	7	20082468	3.85139e-08	7.41438	34.5589	2013
6	rs.A07.20082865	7	20082865	3.85139e-08	7.41438	34.5589	2013
6	rs.A07.20084640	7	20084640	6.99979e-08	7.15491	31.9348	2013
6	rs.A07.20084889	7	20084889	2.64604e-07	6.5774	32.006	2013
6	rs.A07.20086268	7	20086268	6.48952e-09	8.18779	35.1056	2013
6	rs.A07.20091764	7	20091764	9.60359e-09	8.01757	34.6947	2013
6	rs.A07.20103604	7	20103604	5.64654e-09	8.24822	34.812	2013
6	rs.A07.20105309	7	20105309	9.60359e-09	8.01757	34.6947	2013
6	rs.A07.20105340	7	20105340	9.60359e-09	8.01757	34.6947	2013
6	rs.A07.20105425	7	20105425	1.45816e-08	7.8362	34.5201	2013
6	rs.A07.20107214	7	20107214	4.75446e-08	7.3229	32.4162	2013
6	rs.A07.20107455	7	20107455	1.77197e-08	7.75154	33.1002	2013
6	rs.A07.20107531	7	20107531	3.20608e-07	6.49403	30.3318	2013
6	rs.A07.20126884	7	20126884	3.60584e-07	6.44299	28.2312	2013
6	rs.A07.20128009	7	20128009	4.51715e-08	7.34514	31.0078	2013
6	rs.A07.20129225	7	20129225	1.89776e-08	7.72176	32.219	2013
6	rs.A07.20130916	7	20130916	3.60717e-07	6.44283	28.2419	2013
6	rs.A07.20130935	7	20130935	3.60717e-07	6.44283	28.2419	2013
6	rs.A07.20130950	7	20130950	3.60717e-07	6.44283	28.2419	2013
6	rs.A07.20130965	7	20130965	3.60717e-07	6.44283	28.2419	2013
6	rs.A07.20132817	7	20132817	1.76131e-08	7.75416	30.3297	2013
6	rs.A07.20132817	7	20132817	8.71e-08	7.06018	29.5028	BLUP
6	rs.A07.20160164	7	20160164	1.95011e-07	6.70994	31.6654	2013
6	rs.A07.20160199	7	20160199	1.95011e-07	6.70994	31.6654	2013
6	rs.A07.20160487	7	20160487	2.53436e-09	8.59613	34.919	2013
6	rs.A07.20168325	7	20168325	7.55248e-08	7.12191	30.1415	2013
6	rs.A07.20168869	7	20168869	1.45816e-08	7.8362	34.5201	2013
6	rs.A07.20168995	7	20168995	1.45816e-08	7.8362	34.5201	2013
6	rs.A07.20169180	7	20169180	2.99871e-08	7.52307	34.7994	2013
6	rs.A07.20169211	7	20169211	2.99871e-08	7.52307	34.7994	2013
6	rs.A07.20170249	7	20170249	9.60359e-09	8.01757	34.6947	2013
6	rs.A07.20171415	7	20171415	1.45816e-08	7.8362	34.5201	2013
6	rs.A07.20171550	7	20171550	3.19201e-08	7.49594	35.8501	2013
6	rs.A07.20171688	7	20171688	9.63498e-08	7.01615	30.2787	2013
6	rs.A07.20171766	7	20171766	2.43967e-07	6.61267	32.1451	2013
6	rs.A07.20171798	7	20171798	2.13133e-08	7.67135	32.6027	2013
6	rs.A07.20171839	7	20171839	5.12039e-08	7.2907	31.948	2013
6	rs.A07.20172874	7	20172874	5.64654e-09	8.24822	34.812	2013
6	rs.A07.20178594	7	20178594	2.99871e-08	7.52307	34.7994	2013
6	rs.A07.20178746	7	20178746	3.85139e-08	7.41438	34.5589	2013
6	rs.A07.20178844	7	20178844	1.45816e-08	7.8362	34.5201	2013
6	rs.A07.20178851	7	20178851	1.45816e-08	7.8362	34.5201	2013
6	rs.A07.20186093	7	20186093	9.60359e-09	8.01757	34.6947	2013
6	rs.A07.20188216	7	20188216	9.60359e-09	8.01757	34.6947	2013
6	rs.A07.20188262	7	20188262	9.60359e-09	8.01757	34.6947	2013
6	rs.A07.20192021	7	20192021	3.19569e-07	6.49544	33.6644	2013
6	rs.A07.20198799	7	20198799	8.51338e-09	8.0699	35.0525	2013
6	rs.A07.20207662	7	20207662	2.49309e-09	8.60326	33.9647	2013
6	rs.A07.20207662	7	20207662	2.45e-07	6.61084	31.2837	BLUP
6	rs.A07.20210830	7	20210830	2.40861e-09	8.61823	35.884	2013
6	rs.A07.20212897	7	20212897	3.79216e-08	7.42111	34.6643	2013
6	rs.A07.20213559	7	20213559	2.29203e-08	7.63978	35.304	2013
6	rs.A07.20214779	7	20214779	7.19315e-09	8.14308	36.1156	2013
6	rs.A07.20214818	7	20214818	2.29203e-08	7.63978	35.304	2013
6	rs.A07.20215044	7	20215044	8.31835e-08	7.07996	34.7405	2013
6	rs.A07.20215093	7	20215093	2.0315e-08	7.69218	35.6874	2013
6	rs.A07.20215099	7	20215099	2.0315e-08	7.69218	35.6874	2013
6	rs.A07.20215126	7	20215126	2.0315e-08	7.69218	35.6874	2013
6	rs.A07.20216587	7	20216587	3.40016e-07	6.4685	32.546	2013
6	rs.A07.20220856	7	20220856	9.60359e-09	8.01757	34.6947	2013
6	rs.A07.20225812	7	20225812	2.34973e-08	7.62898	34.9431	2013
6	rs.A07.20226147	7	20226147	2.34973e-08	7.62898	34.9431	2013
6	rs.A07.20232915	7	20232915	2.33402e-07	6.6319	32.2637	2013
6	rs.A07.20246912	7	20246912	5.83488e-08	7.23397	32.8842	2013
6	rs.A07.20246939	7	20246939	3.15416e-09	8.50112	34.5177	2013
6	rs.A07.20247075	7	20247075	6.99979e-08	7.15491	31.9348	2013
6	rs.A07.20247087	7	20247087	1.45816e-08	7.8362	34.5201	2013
6	rs.A07.20247096	7	20247096	1.45816e-08	7.8362	34.5201	2013
6	rs.A07.20247156	7	20247156	1.45816e-08	7.8362	34.5201	2013
6	rs.A07.20247686	7	20247686	9.60359e-09	8.01757	34.6947	2013
6	rs.A07.20250315	7	20250315	1.71977e-09	8.76453	35.1699	2013
6	rs.A07.20254555	7	20254555	1.27003e-08	7.89619	33.1295	2013
6	rs.A07.20254606	7	20254606	9.71043e-09	8.01276	34.6301	2013
6	rs.A07.20259861	7	20259861	1.78388e-09	8.74863	37.5247	2013
6	rs.A07.20259861	7	20259861	3.31e-07	6.48079	32.5613	BLUP
6	rs.A07.20260732	7	20260732	6.63708e-09	8.17802	34.8016	2013
6	rs.A07.20260739	7	20260739	6.63708e-09	8.17802	34.8016	2013
6	rs.A07.20260871	7	20260871	3.15416e-09	8.50112	34.5177	2013
6	rs.A07.20274519	7	20274519	3.15416e-09	8.50112	34.5177	2013
6	rs.A07.20274554	7	20274554	3.15416e-09	8.50112	34.5177	2013
6	rs.A07.20274586	7	20274586	3.15416e-09	8.50112	34.5177	2013
6	rs.A07.20274595	7	20274595	3.15416e-09	8.50112	34.5177	2013
6	rs.A07.20274601	7	20274601	3.15416e-09	8.50112	34.5177	2013
6	rs.A07.20275027	7	20275027	6.63708e-09	8.17802	34.8016	2013
6	rs.A07.20275062	7	20275062	6.63708e-09	8.17802	34.8016	2013
6	rs.A07.20275108	7	20275108	2.01651e-09	8.6954	35.4366	2013
6	rs.A07.20276264	7	20276264	3.67314e-08	7.43496	33.8362	2013
6	rs.A07.20319798	7	20319798	1.21643e-09	8.91491	38.0862	2013
6	rs.A07.20319798	7	20319798	1.89e-07	6.72337	34.1396	BLUP
6	rs.A07.20337972	7	20337972	3.01574e-09	8.52061	38.2155	2013
6	rs.A07.20337972	7	20337972	1.42e-07	6.84924	34.4672	BLUP
6	rs.A07.20351231	7	20351231	2.09513e-07	6.67879	31.8445	2013
6	rs.A07.20366957	7	20366957	4.873e-08	7.3122	34.9171	2013
6	rs.A07.20406530	7	20406530	1.21978e-07	6.91372	34.0201	2013
6	rs.A07.20417792	7	20417792	2.90955e-08	7.53617	34.3306	2013
6	rs.A07.20418167	7	20418167	9.56827e-08	7.01917	36.2309	2013
6	rs.A07.20421237	7	20421237	9.71043e-09	8.01276	34.6301	2013
6	rs.A07.20424217	7	20424217	3.15416e-09	8.50112	34.5177	2013
6	rs.A07.20424672	7	20424672	5.87394e-09	8.23107	34.3139	2013
6	rs.A07.20425290	7	20425290	1.71977e-09	8.76453	35.1699	2013
6	rs.A07.20425590	7	20425590	1.71977e-09	8.76453	35.1699	2013
6	rs.A07.20426234	7	20426234	4.01738e-09	8.39606	34.8204	2013
6	rs.A07.20427418	7	20427418	3.15416e-09	8.50112	34.5177	2013
6	rs.A07.20429083	7	20429083	1.71977e-09	8.76453	35.1699	2013
6	rs.A07.20430199	7	20430199	3.42795e-10	9.46497	31.9174	2013
6	rs.A07.20430199	7	20430199	3.45e-08	7.4616	28.9787	BLUP
6	rs.A07.20430917	7	20430917	5.46152e-10	9.26269	30.929	2013
6	rs.A07.20430917	7	20430917	6.15e-08	7.21098	27.5372	BLUP
6	rs.A07.20432806	7	20432806	3.15416e-09	8.50112	34.5177	2013
6	rs.A07.20432943	7	20432943	9.71043e-09	8.01276	34.6301	2013
6	rs.A07.20433353	7	20433353	9.71043e-09	8.01276	34.6301	2013
6	rs.A07.20433719	7	20433719	1.71977e-09	8.76453	35.1699	2013
6	rs.A07.20434990	7	20434990	1.28023e-09	8.89271	36.6883	2013
6	rs.A07.20437219	7	20437219	2.02472e-09	8.69364	34.5538	2013
6	rs.A07.20446501	7	20446501	9.71043e-09	8.01276	34.6301	2013
6	rs.A07.20455560	7	20455560	1.71977e-09	8.76453	35.1699	2013
6	rs.A07.20455677	7	20455677	1.71977e-09	8.76453	35.1699	2013
6	rs.A07.20455794	7	20455794	3.15416e-09	8.50112	34.5177	2013
6	rs.A07.20466015	7	20466015	3.14821e-07	6.50194	31.3941	2013
6	rs.A07.20466057	7	20466057	3.15416e-09	8.50112	34.5177	2013
6	rs.A07.20469578	7	20469578	3.35533e-10	9.47426	34.7153	2013
6	rs.A07.20469578	7	20469578	1.68e-07	6.77534	30.568	BLUP
6	rs.A07.20478681	7	20478681	1.74988e-09	8.75699	30.3135	2013
6	rs.A07.20478681	7	20478681	1.89e-08	7.72377	25.6739	BLUP
6	rs.A07.20485335	7	20485335	8.49448e-10	9.07086	36.6817	2013
6	rs.A07.20485335	7	20485335	2.18e-07	6.66154	29.3494	2016
6	rs.A07.20485335	7	20485335	1.9e-08	7.72093	33.6147	BLUP
6	rs.A07.20485391	7	20485391	5.84082e-10	9.23353	36.4814	2013
6	rs.A07.20485391	7	20485391	2.19e-07	6.65972	32.0723	BLUP
6	rs.A07.20487826	7	20487826	3.61277e-07	6.44216	31.7928	2013
6	rs.A07.20487865	7	20487865	3.61277e-07	6.44216	31.7928	2013
6	rs.A07.20487883	7	20487883	4.6224e-07	6.33513	31.8591	2013
6	rs.A07.20487892	7	20487892	4.6224e-07	6.33513	31.8591	2013
6	rs.A07.20487898	7	20487898	4.6224e-07	6.33513	31.8591	2013
6	rs.A07.20504062	7	20504062	4.70585e-07	6.32736	32.0309	2013
6	rs.A07.20504133	7	20504133	1.78241e-07	6.74899	32.4779	2013
6	rs.A07.20504153	7	20504153	1.78241e-07	6.74899	32.4779	2013
6	rs.A07.20504271	7	20504271	4.35673e-07	6.36084	31.6318	2013
6	rs.A07.20504318	7	20504318	4.35673e-07	6.36084	31.6318	2013
6	rs.A07.20518278	7	20518278	2.28458e-07	6.64119	32.1284	2013
6	rs.A07.20521335	7	20521335	9.16796e-08	7.03773	32.6196	2013
6	rs.A07.20527814	7	20527814	2.62006e-07	6.58169	31.8545	2013
6	rs.A07.20527829	7	20527829	2.62006e-07	6.58169	31.8545	2013
6	rs.A07.20527862	7	20527862	2.28458e-07	6.64119	32.1284	2013
6	rs.A07.20527880	7	20527880	2.28458e-07	6.64119	32.1284	2013
6	rs.A07.20527961	7	20527961	2.28458e-07	6.64119	32.1284	2013
6	rs.A07.20528070	7	20528070	2.28458e-07	6.64119	32.1284	2013
6	rs.A07.20530429	7	20530429	1.65894e-07	6.78017	33.8035	2013
6	rs.A07.20530440	7	20530440	1.65894e-07	6.78017	33.8035	2013
6	rs.A07.20534668	7	20534668	2.28458e-07	6.64119	32.1284	2013
6	rs.A07.20535171	7	20535171	1.24772e-07	6.90388	34.572	2013
6	rs.A07.20535188	7	20535188	5.77479e-08	7.23846	34.7448	2013
6	rs.A07.20535258	7	20535258	7.25449e-08	7.13939	34.5094	2013
6	rs.A07.20535269	7	20535269	3.76156e-08	7.42463	35.5875	2013
6	rs.A07.20535699	7	20535699	2.21914e-07	6.65381	32.9338	2013
6	rs.A07.20536332	7	20536332	2.62006e-07	6.58169	31.8545	2013
6	rs.A07.20538961	7	20538961	3.31742e-09	8.4792	35.4741	2013
6	rs.A07.20538961	7	20538961	4.24e-07	6.37309	32.0405	BLUP
6	rs.A07.20541804	7	20541804	1.16897e-07	6.9322	29.4286	2013
6	rs.A07.20541842	7	20541842	2.80555e-07	6.55198	28.6344	2013
6	rs.A07.20541848	7	20541848	2.80555e-07	6.55198	28.6344	2013
6	rs.A07.20541964	7	20541964	2.80555e-07	6.55198	28.6344	2013
6	rs.A07.20542498	7	20542498	2.20695e-07	6.65621	31.3675	2013
6	rs.A07.20548480	7	20548480	4.70585e-07	6.32736	32.0309	2013
6	rs.A07.20549578	7	20549578	5.78686e-08	7.23756	33.2822	2013
6	rs.A07.20549591	7	20549591	5.78686e-08	7.23756	33.2822	2013
6	rs.A07.20549610	7	20549610	5.78686e-08	7.23756	33.2822	2013
6	rs.A07.20549623	7	20549623	5.78686e-08	7.23756	33.2822	2013
6	rs.A07.20549632	7	20549632	5.78686e-08	7.23756	33.2822	2013
6	rs.A07.20549642	7	20549642	5.78686e-08	7.23756	33.2822	2013
6	rs.A07.20549719	7	20549719	1.4927e-07	6.82603	32.4581	2013
6	rs.A07.20549738	7	20549738	5.48574e-08	7.26076	31.4792	2013
6	rs.A07.20549823	7	20549823	5.48574e-08	7.26076	31.4792	2013
6	rs.A07.20549834	7	20549834	5.48574e-08	7.26076	31.4792	2013
6	rs.A07.20549844	7	20549844	4.46295e-08	7.35038	31.9659	2013
6	rs.A07.20552569	7	20552569	7.84295e-08	7.10552	34.3972	2013
6	rs.A07.20552598	7	20552598	2.28458e-07	6.64119	32.1284	2013
6	rs.A07.20560576	7	20560576	6.48952e-09	8.18779	35.1056	2013
6	rs.A07.20565638	7	20565638	9.56827e-08	7.01917	36.2309	2013
6	rs.A07.20566136	7	20566136	8.21357e-09	8.08547	35.1771	2013
6	rs.A07.20566287	7	20566287	3.15416e-09	8.50112	34.5177	2013
6	rs.A07.20567053	7	20567053	1.28023e-09	8.89271	36.6883	2013
7	rs.A08.10476202	8	10476202	3.77755e-07	6.42279	32.2274	2013	Zhang 2011;
8	rs.A09.12872271	9	12872271	2.03162e-07	6.69216	30.5383	2014
8	rs.A09.12872286	9	12872286	2.03162e-07	6.69216	30.5383	2014
8	rs.A09.12872306	9	12872306	2.03162e-07	6.69216	30.5383	2014
8	rs.A09.12872313	9	12872313	2.03162e-07	6.69216	30.5383	2014
8	rs.A09.12872603	9	12872603	2.98617e-07	6.52488	31.2606	2014
8	rs.A09.12872886	9	12872886	2.03162e-07	6.69216	30.5383	2014
8	rs.A09.12949850	9	12949850	2.03162e-07	6.69216	30.5383	2014
9	rs.A09.27782841	9	27782841	2.77923e-07	6.55608	28.9121	2013	Yang 2012; Liu 2014; Fu 2015; Liu 2015
9	rs.A09.27782841	9	27782841	5.86e-09	8.2321	35.7309	2016	Yang 2012; Liu 2014; Fu 2015; Liu 2015
9	rs.A09.27782841	9	27782841	8.42e-09	8.07485	37.9965	BLUP	Yang 2012; Liu 2014; Fu 2015; Liu 2015
9	rs.A09.27787423	9	27787423	3.27859e-07	6.48431	20.4832	2013	Yang 2012; Liu 2014; Fu 2015; Liu 2015
9	rs.A09.27787423	9	27787423	1.19e-08	7.92315	26.1232	BLUP	Yang 2012; Liu 2014; Fu 2015; Liu 2015
9	rs.A09.27788376	9	27788376	7.99135e-09	8.09738	27.5461	2013	Yang 2012; Liu 2014; Fu 2015; Liu 2015
9	rs.A09.27788376	9	27788376	3.82173e-09	8.41774	37.0091	2014	Yang 2012; Liu 2014; Fu 2015; Liu 2015
9	rs.A09.27788376	9	27788376	7.96e-10	9.09909	34.9688	2016	Yang 2012; Liu 2014; Fu 2015; Liu 2015
9	rs.A09.27788376	9	27788376	2.58e-11	10.5888	37.2212	BLUP	Yang 2012; Liu 2014; Fu 2015; Liu 2015
9	rs.A09.27892728	9	27892728	8.92966e-08	7.04917	29.568	2013	Yang 2012; Liu 2014; Fu 2015; Liu 2015
9	rs.A09.27892728	9	27892728	2.09946e-07	6.67789	34.8104	2014	Yang 2012; Liu 2014; Fu 2015; Liu 2015
9	rs.A09.27892728	9	27892728	5.87e-11	10.2314	37.7693	2016	Yang 2012; Liu 2014; Fu 2015; Liu 2015
9	rs.A09.27892728	9	27892728	4.16e-10	9.381	37.9874	BLUP	Yang 2012; Liu 2014; Fu 2015; Liu 2015
9	rs.A09.27913931	9	27913931	4.10295e-08	7.3869	29.9138	2013	Yang 2012; Liu 2014; Fu 2015; Liu 2015
9	rs.A09.27913931	9	27913931	3.60477e-08	7.44312	35.1651	2014	Yang 2012; Liu 2014; Fu 2015; Liu 2015
9	rs.A09.27913931	9	27913931	1.01e-07	6.99568	30.0798	2016	Yang 2012; Liu 2014; Fu 2015; Liu 2015
9	rs.A09.27913931	9	27913931	2.59e-09	8.58667	34.2279	BLUP	Yang 2012; Liu 2014; Fu 2015; Liu 2015
9	rs.A09.27913942	9	27913942	4.10295e-08	7.3869	29.9138	2013	Yang 2012; Liu 2014; Fu 2015; Liu 2015
9	rs.A09.27913942	9	27913942	3.60477e-08	7.44312	35.1651	2014	Yang 2012; Liu 2014; Fu 2015; Liu 2015
9	rs.A09.27913942	9	27913942	1.01e-07	6.99568	30.0798	2016	Yang 2012; Liu 2014; Fu 2015; Liu 2015
9	rs.A09.27913942	9	27913942	2.59e-09	8.58667	34.2279	BLUP	Yang 2012; Liu 2014; Fu 2015; Liu 2015
9	rs.A09.27913959	9	27913959	8.17763e-09	8.08737	31.0462	2013	Yang 2012; Liu 2014; Fu 2015; Liu 2015
9	rs.A09.27913959	9	27913959	3.60477e-08	7.44312	35.1651	2014	Yang 2012; Liu 2014; Fu 2015; Liu 2015
9	rs.A09.27913959	9	27913959	3.61e-08	7.44249	31.6401	2016	Yang 2012; Liu 2014; Fu 2015; Liu 2015
9	rs.A09.27913959	9	27913959	4.39e-10	9.35765	36.3223	BLUP	Yang 2012; Liu 2014; Fu 2015; Liu 2015
9	rs.A09.27919948	9	27919948	2.50191e-07	6.60173	35.5733	2014	Yang 2012; Liu 2014; Fu 2015; Liu 2015
9	rs.A09.27919948	9	27919948	7.39e-08	7.13136	33.9376	2016	Yang 2012; Liu 2014; Fu 2015; Liu 2015
9	rs.A09.27919948	9	27919948	1.57e-08	7.80315	37.6383	BLUP	Yang 2012; Liu 2014; Fu 2015; Liu 2015
9	rs.A09.27923882	9	27923882	3.32e-09	8.47886	35.3541	2016	Yang 2012; Liu 2014; Fu 2015; Liu 2015
9	rs.A09.27923882	9	27923882	6.63e-09	8.1782	37.6225	BLUP	Yang 2012; Liu 2014; Fu 2015; Liu 2015
9	rs.A09.27927044	9	27927044	2.19e-08	7.65956	35.1973	2016	Yang 2012; Liu 2014; Fu 2015; Liu 2015
9	rs.A09.27927044	9	27927044	1.75e-08	7.75728	37.8401	BLUP	Yang 2012; Liu 2014; Fu 2015; Liu 2015
9	rs.A09.27927366	9	27927366	5.76144e-08	7.23947	31.101	2013	Yang 2012; Liu 2014; Fu 2015; Liu 2015
9	rs.A09.27927366	9	27927366	1.08e-10	9.96658	36.0357	2016	Yang 2012; Liu 2014; Fu 2015; Liu 2015
9	rs.A09.27927366	9	27927366	7.34e-11	10.1344	38.4221	BLUP	Yang 2012; Liu 2014; Fu 2015; Liu 2015
9	rs.A09.27928433	9	27928433	1.52815e-07	6.81584	26.9301	2013	Yang 2012; Liu 2014; Fu 2015; Liu 2015
9	rs.A09.27928433	9	27928433	2.18e-09	8.66154	34.3685	2016	Yang 2012; Liu 2014; Fu 2015; Liu 2015
9	rs.A09.27928433	9	27928433	3.86e-09	8.41292	36.0322	BLUP	Yang 2012; Liu 2014; Fu 2015; Liu 2015
9	rs.A09.27928443	9	27928443	1.52815e-07	6.81584	26.9301	2013	Yang 2012; Liu 2014; Fu 2015; Liu 2015
9	rs.A09.27928443	9	27928443	2.18e-09	8.66154	34.3685	2016	Yang 2012; Liu 2014; Fu 2015; Liu 2015
9	rs.A09.27928443	9	27928443	3.86e-09	8.41292	36.0322	BLUP	Yang 2012; Liu 2014; Fu 2015; Liu 2015
9	rs.A09.27928455	9	27928455	1.52815e-07	6.81584	26.9301	2013	Yang 2012; Liu 2014; Fu 2015; Liu 2015
9	rs.A09.27928455	9	27928455	2.18e-09	8.66154	34.3685	2016	Yang 2012; Liu 2014; Fu 2015; Liu 2015
9	rs.A09.27928455	9	27928455	3.86e-09	8.41292	36.0322	BLUP	Yang 2012; Liu 2014; Fu 2015; Liu 2015
9	rs.A09.27929248	9	27929248	1.97835e-07	6.7037	27.5071	2013	Yang 2012; Liu 2014; Fu 2015; Liu 2015
9	rs.A09.27929248	9	27929248	2.66914e-07	6.57363	34.0266	2014	Yang 2012; Liu 2014; Fu 2015; Liu 2015
9	rs.A09.27929248	9	27929248	9.96e-10	9.00174	35.245	2016	Yang 2012; Liu 2014; Fu 2015; Liu 2015
9	rs.A09.27929248	9	27929248	1.31e-09	8.88297	36.6495	BLUP	Yang 2012; Liu 2014; Fu 2015; Liu 2015
9	rs.A09.27929254	9	27929254	2.94206e-07	6.53135	26.882	2013	Yang 2012; Liu 2014; Fu 2015; Liu 2015
9	rs.A09.27929254	9	27929254	2.73165e-07	6.56357	33.6418	2014	Yang 2012; Liu 2014; Fu 2015; Liu 2015
9	rs.A09.27929254	9	27929254	6.05e-10	9.21824	35.029	2016	Yang 2012; Liu 2014; Fu 2015; Liu 2015
9	rs.A09.27929254	9	27929254	6.02e-10	9.22063	36.489	BLUP	Yang 2012; Liu 2014; Fu 2015; Liu 2015
9	rs.A09.27930248	9	27930248	2.94206e-07	6.53135	26.882	2013	Yang 2012; Liu 2014; Fu 2015; Liu 2015
9	rs.A09.27930248	9	27930248	2.73165e-07	6.56357	33.6418	2014	Yang 2012; Liu 2014; Fu 2015; Liu 2015
9	rs.A09.27930248	9	27930248	6.05e-10	9.21824	35.029	2016	Yang 2012; Liu 2014; Fu 2015; Liu 2015
9	rs.A09.27930248	9	27930248	6.02e-10	9.22063	36.489	BLUP	Yang 2012; Liu 2014; Fu 2015; Liu 2015
9	rs.A09.27936283	9	27936283	4.6e-08	7.33724	35.1974	2016	Yang 2012; Liu 2014; Fu 2015; Liu 2015
9	rs.A09.27936283	9	27936283	2.34e-08	7.63021	37.621	BLUP	Yang 2012; Liu 2014; Fu 2015; Liu 2015
9	rs.A09.27936298	9	27936298	5.66e-08	7.24718	35.1946	2016	Yang 2012; Liu 2014; Fu 2015; Liu 2015
9	rs.A09.27936298	9	27936298	2.64e-08	7.57805	37.6204	BLUP	Yang 2012; Liu 2014; Fu 2015; Liu 2015
9	rs.A09.27937652	9	27937652	1.1e-11	10.9586	36.8294	2016	Yang 2012; Liu 2014; Fu 2015; Liu 2015
9	rs.A09.27937652	9	27937652	2.23e-11	10.6526	36.2566	BLUP	Yang 2012; Liu 2014; Fu 2015; Liu 2015
9	rs.A09.27948842	9	27948842	2.56e-07	6.59225	33.4279	BLUP	Yang 2012; Liu 2014; Fu 2015; Liu 2015
9	rs.A09.27948857	9	27948857	5.05135e-08	7.29659	31.3086	2013	Yang 2012; Liu 2014; Fu 2015; Liu 2015
9	rs.A09.27948857	9	27948857	1.1122e-09	8.95382	38.938	2014	Yang 2012; Liu 2014; Fu 2015; Liu 2015
9	rs.A09.27948857	9	27948857	4.92e-09	8.30803	36.8126	2016	Yang 2012; Liu 2014; Fu 2015; Liu 2015
9	rs.A09.27948857	9	27948857	5.15e-11	10.2884	40.6976	BLUP	Yang 2012; Liu 2014; Fu 2015; Liu 2015
9	rs.A09.27950071	9	27950071	2.50278e-09	8.60158	30.854	2013	Yang 2012; Liu 2014; Fu 2015; Liu 2015
9	rs.A09.27950071	9	27950071	7.13932e-11	10.1463	39.4974	2014	Yang 2012; Liu 2014; Fu 2015; Liu 2015
9	rs.A09.27950071	9	27950071	2.27e-12	11.644	38.1378	2016	Yang 2012; Liu 2014; Fu 2015; Liu 2015
9	rs.A09.27950071	9	27950071	5.16e-13	12.287	40.2044	BLUP	Yang 2012; Liu 2014; Fu 2015; Liu 2015
9	rs.A09.27950268	9	27950268	1.08117e-09	8.96611	31.0206	2013	Yang 2012; Liu 2014; Fu 2015; Liu 2015
9	rs.A09.27950268	9	27950268	9.72833e-12	11.012	39.5008	2014	Yang 2012; Liu 2014; Fu 2015; Liu 2015
9	rs.A09.27950268	9	27950268	1.19e-11	10.9245	38.9438	2016	Yang 2012; Liu 2014; Fu 2015; Liu 2015
9	rs.A09.27950268	9	27950268	4.41e-14	13.3558	40.2108	BLUP	Yang 2012; Liu 2014; Fu 2015; Liu 2015
9	rs.A09.27991195	9	27991195	6.71534e-11	10.1729	32.2541	2013	Yang 2012; Liu 2014; Fu 2015; Liu 2015
9	rs.A09.27991195	9	27991195	7.13932e-11	10.1463	39.4974	2014	Yang 2012; Liu 2014; Fu 2015; Liu 2015
9	rs.A09.27991195	9	27991195	6.59e-14	13.1811	40.5666	2016	Yang 2012; Liu 2014; Fu 2015; Liu 2015
9	rs.A09.27991195	9	27991195	3e-15	14.5232	43.1748	BLUP	Yang 2012; Liu 2014; Fu 2015; Liu 2015
9	rs.A09.28017661	9	28017661	1.90957e-08	7.71907	30.9375	2013	Yang 2012; Liu 2014; Fu 2015; Liu 2015
9	rs.A09.28017661	9	28017661	1.22608e-10	9.91148	40.1128	2014	Yang 2012; Liu 2014; Fu 2015; Liu 2015
9	rs.A09.28017661	9	28017661	2.21e-09	8.65561	35.5302	2016	Yang 2012; Liu 2014; Fu 2015; Liu 2015
9	rs.A09.28017661	9	28017661	4.57e-11	10.3396	38.548	BLUP	Yang 2012; Liu 2014; Fu 2015; Liu 2015
9	rs.A09.28031631	9	28031631	3.42e-07	6.46638	33.1598	BLUP	Yang 2012; Liu 2014; Fu 2015; Liu 2015
9	rs.A09.28039932	9	28039932	6.17927e-08	7.20906	37.6293	2014	Yang 2012; Liu 2014; Fu 2015; Liu 2015
9	rs.A09.28039932	9	28039932	4.29e-08	7.36793	35.7284	BLUP	Yang 2012; Liu 2014; Fu 2015; Liu 2015
9	rs.A09.28042020	9	28042020	1.74997e-07	6.75697	28.0907	2013	Yang 2012; Liu 2014; Fu 2015; Liu 2015
9	rs.A09.28042020	9	28042020	4.13767e-08	7.38324	36.4258	2014	Yang 2012; Liu 2014; Fu 2015; Liu 2015
9	rs.A09.28042020	9	28042020	2.49e-09	8.6038	36.1047	2016	Yang 2012; Liu 2014; Fu 2015; Liu 2015
9	rs.A09.28042020	9	28042020	6.74e-10	9.17153	38.6087	BLUP	Yang 2012; Liu 2014; Fu 2015; Liu 2015
9	rs.A09.28048923	9	28048923	2.88e-09	8.54061	41.1236	2016	Yang 2012; Liu 2014; Fu 2015; Liu 2015
9	rs.A09.28048923	9	28048923	8.38e-08	7.07665	41.5925	BLUP	Yang 2012; Liu 2014; Fu 2015; Liu 2015
9	rs.A09.28077090	9	28077090	4.02e-07	6.39537	29.1284	BLUP	Yang 2012; Liu 2014; Fu 2015; Liu 2015
9	rs.A09.28116249	9	28116249	3.88e-10	9.41117	40.0608	2016	Yang 2012; Liu 2014; Fu 2015; Liu 2015
9	rs.A09.28116249	9	28116249	1.47e-07	6.83405	37.606	BLUP	Yang 2012; Liu 2014; Fu 2015; Liu 2015
9	rs.A09.28123370	9	28123370	2.24166e-11	10.6494	32.3573	2013	Yang 2012; Liu 2014; Fu 2015; Liu 2015
9	rs.A09.28123370	9	28123370	9.72833e-12	11.012	39.5008	2014	Yang 2012; Liu 2014; Fu 2015; Liu 2015
9	rs.A09.28123370	9	28123370	1.85819e-07	6.73091	28.8429	2015	Yang 2012; Liu 2014; Fu 2015; Liu 2015
9	rs.A09.28123370	9	28123370	4.2e-13	12.3768	41.1873	2016	Yang 2012; Liu 2014; Fu 2015; Liu 2015
9	rs.A09.28123370	9	28123370	1.11e-16	15.9546	43.2163	BLUP	Yang 2012; Liu 2014; Fu 2015; Liu 2015
9	rs.A09.28129267	9	28129267	6.71534e-11	10.1729	32.2541	2013	Yang 2012; Liu 2014; Fu 2015; Liu 2015
9	rs.A09.28129267	9	28129267	7.13932e-11	10.1463	39.4974	2014	Yang 2012; Liu 2014; Fu 2015; Liu 2015
9	rs.A09.28129267	9	28129267	6.59e-14	13.1811	40.5666	2016	Yang 2012; Liu 2014; Fu 2015; Liu 2015
9	rs.A09.28129267	9	28129267	3e-15	14.5232	43.1748	BLUP	Yang 2012; Liu 2014; Fu 2015; Liu 2015
9	rs.A09.28130547	9	28130547	9.35785e-12	11.0288	34.8328	2013	Yang 2012; Liu 2014; Fu 2015; Liu 2015
9	rs.A09.28130547	9	28130547	5.75891e-10	9.23966	39.8108	2014	Yang 2012; Liu 2014; Fu 2015; Liu 2015
9	rs.A09.28130547	9	28130547	4.3e-14	13.3665	41.3152	2016	Yang 2012; Liu 2014; Fu 2015; Liu 2015
9	rs.A09.28130547	9	28130547	1.3e-14	13.8864	44.043	BLUP	Yang 2012; Liu 2014; Fu 2015; Liu 2015
9	rs.A09.28131342	9	28131342	2.63e-07	6.58004	29.467	2016	Yang 2012; Liu 2014; Fu 2015; Liu 2015
9	rs.A09.28132770	9	28132770	6.71534e-11	10.1729	32.2541	2013	Yang 2012; Liu 2014; Fu 2015; Liu 2015
9	rs.A09.28132770	9	28132770	7.13932e-11	10.1463	39.4974	2014	Yang 2012; Liu 2014; Fu 2015; Liu 2015
9	rs.A09.28132770	9	28132770	6.59e-14	13.1811	40.5666	2016	Yang 2012; Liu 2014; Fu 2015; Liu 2015
9	rs.A09.28132770	9	28132770	3e-15	14.5232	43.1748	BLUP	Yang 2012; Liu 2014; Fu 2015; Liu 2015
9	rs.A09.28132909	9	28132909	6.71534e-11	10.1729	32.2541	2013	Yang 2012; Liu 2014; Fu 2015; Liu 2015
9	rs.A09.28132909	9	28132909	7.13932e-11	10.1463	39.4974	2014	Yang 2012; Liu 2014; Fu 2015; Liu 2015
9	rs.A09.28132909	9	28132909	6.59e-14	13.1811	40.5666	2016	Yang 2012; Liu 2014; Fu 2015; Liu 2015
9	rs.A09.28132909	9	28132909	3e-15	14.5232	43.1748	BLUP	Yang 2012; Liu 2014; Fu 2015; Liu 2015
9	rs.A09.28132927	9	28132927	6.71534e-11	10.1729	32.2541	2013	Yang 2012; Liu 2014; Fu 2015; Liu 2015
9	rs.A09.28132927	9	28132927	7.13932e-11	10.1463	39.4974	2014	Yang 2012; Liu 2014; Fu 2015; Liu 2015
9	rs.A09.28132927	9	28132927	6.59e-14	13.1811	40.5666	2016	Yang 2012; Liu 2014; Fu 2015; Liu 2015
9	rs.A09.28132927	9	28132927	3e-15	14.5232	43.1748	BLUP	Yang 2012; Liu 2014; Fu 2015; Liu 2015
9	rs.A09.28132962	9	28132962	3.57e-07	6.44733	34.0415	2016	Yang 2012; Liu 2014; Fu 2015; Liu 2015
9	rs.A09.28139307	9	28139307	1.5027e-10	9.82313	32.6961	2013	Yang 2012; Liu 2014; Fu 2015; Liu 2015
9	rs.A09.28139307	9	28139307	1.70129e-09	8.76922	41.0777	2014	Yang 2012; Liu 2014; Fu 2015; Liu 2015
9	rs.A09.28139307	9	28139307	4.32e-13	12.3645	41.1559	2016	Yang 2012; Liu 2014; Fu 2015; Liu 2015
9	rs.A09.28139307	9	28139307	8.02e-14	13.0961	43.9474	BLUP	Yang 2012; Liu 2014; Fu 2015; Liu 2015
9	rs.A09.28140934	9	28140934	2.84521e-10	9.54589	32.2879	2013	Yang 2012; Liu 2014; Fu 2015; Liu 2015
9	rs.A09.28140934	9	28140934	8.5633e-11	10.0674	39.5416	2014	Yang 2012; Liu 2014; Fu 2015; Liu 2015
9	rs.A09.28140934	9	28140934	8.1e-14	13.0915	40.609	2016	Yang 2012; Liu 2014; Fu 2015; Liu 2015
9	rs.A09.28140934	9	28140934	9.99e-15	14.0003	43.1748	BLUP	Yang 2012; Liu 2014; Fu 2015; Liu 2015
9	rs.A09.28145204	9	28145204	1.68156e-10	9.77429	33.3101	2013	Yang 2012; Liu 2014; Fu 2015; Liu 2015
9	rs.A09.28145204	9	28145204	7.01201e-11	10.1542	39.6202	2014	Yang 2012; Liu 2014; Fu 2015; Liu 2015
9	rs.A09.28145204	9	28145204	7.04e-11	10.1524	42.1749	2016	Yang 2012; Liu 2014; Fu 2015; Liu 2015
9	rs.A09.28145204	9	28145204	5.13e-14	13.2899	43.6748	BLUP	Yang 2012; Liu 2014; Fu 2015; Liu 2015
9	rs.A09.28145922	9	28145922	1.75096e-11	10.7567	34.6416	2013	Yang 2012; Liu 2014; Fu 2015; Liu 2015
9	rs.A09.28145922	9	28145922	2.02582e-12	11.6934	42.5959	2014	Yang 2012; Liu 2014; Fu 2015; Liu 2015
9	rs.A09.28145922	9	28145922	6.79e-14	13.1681	41.0635	2016	Yang 2012; Liu 2014; Fu 2015; Liu 2015
9	rs.A09.28145922	9	28145922	2.22e-16	15.6536	45.1897	BLUP	Yang 2012; Liu 2014; Fu 2015; Liu 2015
9	rs.A09.28146281	9	28146281	1.75096e-11	10.7567	34.6416	2013	Yang 2012; Liu 2014; Fu 2015; Liu 2015
9	rs.A09.28146281	9	28146281	2.02582e-12	11.6934	42.5959	2014	Yang 2012; Liu 2014; Fu 2015; Liu 2015
9	rs.A09.28146281	9	28146281	6.79e-14	13.1681	41.0635	2016	Yang 2012; Liu 2014; Fu 2015; Liu 2015
9	rs.A09.28146281	9	28146281	2.22e-16	15.6536	45.1897	BLUP	Yang 2012; Liu 2014; Fu 2015; Liu 2015
9	rs.A09.28146290	9	28146290	1.75096e-11	10.7567	34.6416	2013	Yang 2012; Liu 2014; Fu 2015; Liu 2015
9	rs.A09.28146290	9	28146290	2.02582e-12	11.6934	42.5959	2014	Yang 2012; Liu 2014; Fu 2015; Liu 2015
9	rs.A09.28146290	9	28146290	6.79e-14	13.1681	41.0635	2016	Yang 2012; Liu 2014; Fu 2015; Liu 2015
9	rs.A09.28146290	9	28146290	2.22e-16	15.6536	45.1897	BLUP	Yang 2012; Liu 2014; Fu 2015; Liu 2015
9	rs.A09.28147170	9	28147170	9.7676e-11	10.0102	32.5755	2013	Yang 2012; Liu 2014; Fu 2015; Liu 2015
9	rs.A09.28147170	9	28147170	1.56632e-10	9.80512	39.554	2014	Yang 2012; Liu 2014; Fu 2015; Liu 2015
9	rs.A09.28147170	9	28147170	1.21e-13	12.9172	40.8634	2016	Yang 2012; Liu 2014; Fu 2015; Liu 2015
9	rs.A09.28147170	9	28147170	7.66e-15	14.1157	43.6146	BLUP	Yang 2012; Liu 2014; Fu 2015; Liu 2015
9	rs.A09.28147846	9	28147846	6.71534e-11	10.1729	32.2541	2013	Yang 2012; Liu 2014; Fu 2015; Liu 2015
9	rs.A09.28147846	9	28147846	7.13932e-11	10.1463	39.4974	2014	Yang 2012; Liu 2014; Fu 2015; Liu 2015
9	rs.A09.28147846	9	28147846	6.59e-14	13.1811	40.5666	2016	Yang 2012; Liu 2014; Fu 2015; Liu 2015
9	rs.A09.28147846	9	28147846	3e-15	14.5232	43.1748	BLUP	Yang 2012; Liu 2014; Fu 2015; Liu 2015
9	rs.A09.28147861	9	28147861	6.71534e-11	10.1729	32.2541	2013	Yang 2012; Liu 2014; Fu 2015; Liu 2015
9	rs.A09.28147861	9	28147861	7.13932e-11	10.1463	39.4974	2014	Yang 2012; Liu 2014; Fu 2015; Liu 2015
9	rs.A09.28147861	9	28147861	6.59e-14	13.1811	40.5666	2016	Yang 2012; Liu 2014; Fu 2015; Liu 2015
9	rs.A09.28147861	9	28147861	3e-15	14.5232	43.1748	BLUP	Yang 2012; Liu 2014; Fu 2015; Liu 2015
9	rs.A09.28148821	9	28148821	6.71534e-11	10.1729	32.2541	2013	Yang 2012; Liu 2014; Fu 2015; Liu 2015
9	rs.A09.28148821	9	28148821	7.13932e-11	10.1463	39.4974	2014	Yang 2012; Liu 2014; Fu 2015; Liu 2015
9	rs.A09.28148821	9	28148821	6.59e-14	13.1811	40.5666	2016	Yang 2012; Liu 2014; Fu 2015; Liu 2015
9	rs.A09.28148821	9	28148821	3e-15	14.5232	43.1748	BLUP	Yang 2012; Liu 2014; Fu 2015; Liu 2015
9	rs.A09.28148854	9	28148854	2.84521e-10	9.54589	32.2879	2013	Yang 2012; Liu 2014; Fu 2015; Liu 2015
9	rs.A09.28148854	9	28148854	8.5633e-11	10.0674	39.5416	2014	Yang 2012; Liu 2014; Fu 2015; Liu 2015
9	rs.A09.28148854	9	28148854	8.1e-14	13.0915	40.609	2016	Yang 2012; Liu 2014; Fu 2015; Liu 2015
9	rs.A09.28148854	9	28148854	9.99e-15	14.0003	43.1748	BLUP	Yang 2012; Liu 2014; Fu 2015; Liu 2015
9	rs.A09.28149684	9	28149684	1.75096e-11	10.7567	34.6416	2013	Yang 2012; Liu 2014; Fu 2015; Liu 2015
9	rs.A09.28149684	9	28149684	2.02582e-12	11.6934	42.5959	2014	Yang 2012; Liu 2014; Fu 2015; Liu 2015
9	rs.A09.28149684	9	28149684	6.79e-14	13.1681	41.0635	2016	Yang 2012; Liu 2014; Fu 2015; Liu 2015
9	rs.A09.28149684	9	28149684	2.22e-16	15.6536	45.1897	BLUP	Yang 2012; Liu 2014; Fu 2015; Liu 2015
9	rs.A09.28149852	9	28149852	6.71534e-11	10.1729	32.2541	2013	Yang 2012; Liu 2014; Fu 2015; Liu 2015
9	rs.A09.28149852	9	28149852	7.13932e-11	10.1463	39.4974	2014	Yang 2012; Liu 2014; Fu 2015; Liu 2015
9	rs.A09.28149852	9	28149852	6.59e-14	13.1811	40.5666	2016	Yang 2012; Liu 2014; Fu 2015; Liu 2015
9	rs.A09.28149852	9	28149852	3e-15	14.5232	43.1748	BLUP	Yang 2012; Liu 2014; Fu 2015; Liu 2015
9	rs.A09.28150608	9	28150608	6.71534e-11	10.1729	32.2541	2013	Yang 2012; Liu 2014; Fu 2015; Liu 2015
9	rs.A09.28150608	9	28150608	7.13932e-11	10.1463	39.4974	2014	Yang 2012; Liu 2014; Fu 2015; Liu 2015
9	rs.A09.28150608	9	28150608	6.59e-14	13.1811	40.5666	2016	Yang 2012; Liu 2014; Fu 2015; Liu 2015
9	rs.A09.28150608	9	28150608	3e-15	14.5232	43.1748	BLUP	Yang 2012; Liu 2014; Fu 2015; Liu 2015
9	rs.A09.28151510	9	28151510	6.71534e-11	10.1729	32.2541	2013	Yang 2012; Liu 2014; Fu 2015; Liu 2015
9	rs.A09.28151510	9	28151510	7.13932e-11	10.1463	39.4974	2014	Yang 2012; Liu 2014; Fu 2015; Liu 2015
9	rs.A09.28151510	9	28151510	6.59e-14	13.1811	40.5666	2016	Yang 2012; Liu 2014; Fu 2015; Liu 2015
9	rs.A09.28151510	9	28151510	3e-15	14.5232	43.1748	BLUP	Yang 2012; Liu 2014; Fu 2015; Liu 2015
9	rs.A09.28151819	9	28151819	3.48664e-10	9.45759	33.1961	2013	Yang 2012; Liu 2014; Fu 2015; Liu 2015
9	rs.A09.28151819	9	28151819	2.20446e-11	10.6567	39.8753	2014	Yang 2012; Liu 2014; Fu 2015; Liu 2015
9	rs.A09.28151819	9	28151819	7.99e-13	12.0975	40.6715	2016	Yang 2012; Liu 2014; Fu 2015; Liu 2015
9	rs.A09.28151819	9	28151819	5.74e-14	13.2411	43.4782	BLUP	Yang 2012; Liu 2014; Fu 2015; Liu 2015
9	rs.A09.28155096	9	28155096	1.24229e-11	10.9058	34.0564	2013	Yang 2012; Liu 2014; Fu 2015; Liu 2015
9	rs.A09.28155096	9	28155096	1.19447e-10	9.92282	39.8255	2014	Yang 2012; Liu 2014; Fu 2015; Liu 2015
9	rs.A09.28155096	9	28155096	5.55e-16	15.2557	42.822	2016	Yang 2012; Liu 2014; Fu 2015; Liu 2015
9	rs.A09.28155096	9	28155096	1.11e-16	15.9546	44.6296	BLUP	Yang 2012; Liu 2014; Fu 2015; Liu 2015
9	rs.A09.28158072	9	28158072	1.46e-08	7.83565	36.9346	2016	Yang 2012; Liu 2014; Fu 2015; Liu 2015
9	rs.A09.28158194	9	28158194	1.31e-08	7.88273	37.0424	2016	Yang 2012; Liu 2014; Fu 2015; Liu 2015
9	rs.A09.28159694	9	28159694	1.15e-07	6.9393	34.6297	2016	Yang 2012; Liu 2014; Fu 2015; Liu 2015
9	rs.A09.28159702	9	28159702	2.27e-08	7.64397	35.7346	2016	Yang 2012; Liu 2014; Fu 2015; Liu 2015
9	rs.A09.28181803	9	28181803	2.16772e-10	9.664	32.3595	2013	Yang 2012; Liu 2014; Fu 2015; Liu 2015
9	rs.A09.28181803	9	28181803	7.13932e-11	10.1463	39.4974	2014	Yang 2012; Liu 2014; Fu 2015; Liu 2015
9	rs.A09.28181803	9	28181803	1.5e-13	12.8239	40.5936	2016	Yang 2012; Liu 2014; Fu 2015; Liu 2015
9	rs.A09.28181803	9	28181803	1.44e-14	13.8406	43.1778	BLUP	Yang 2012; Liu 2014; Fu 2015; Liu 2015
9	rs.A09.28181893	9	28181893	3.1401e-09	8.50306	31.3219	2013	Yang 2012; Liu 2014; Fu 2015; Liu 2015
9	rs.A09.28181893	9	28181893	2.54478e-08	7.59435	35.1448	2014	Yang 2012; Liu 2014; Fu 2015; Liu 2015
9	rs.A09.28181893	9	28181893	7.74e-12	11.1113	38.2977	2016	Yang 2012; Liu 2014; Fu 2015; Liu 2015
9	rs.A09.28181893	9	28181893	1e-11	10.9994	39.2989	BLUP	Yang 2012; Liu 2014; Fu 2015; Liu 2015
9	rs.A09.28182217	9	28182217	2.16772e-10	9.664	32.3595	2013	Yang 2012; Liu 2014; Fu 2015; Liu 2015
9	rs.A09.28182217	9	28182217	7.13932e-11	10.1463	39.4974	2014	Yang 2012; Liu 2014; Fu 2015; Liu 2015
9	rs.A09.28182217	9	28182217	1.5e-13	12.8239	40.5936	2016	Yang 2012; Liu 2014; Fu 2015; Liu 2015
9	rs.A09.28182217	9	28182217	1.44e-14	13.8406	43.1778	BLUP	Yang 2012; Liu 2014; Fu 2015; Liu 2015
9	rs.A09.28184998	9	28184998	8.90427e-10	9.0504	32.3498	2013	Yang 2012; Liu 2014; Fu 2015; Liu 2015
9	rs.A09.28184998	9	28184998	2.14247e-09	8.66908	39.7374	2014	Yang 2012; Liu 2014; Fu 2015; Liu 2015
9	rs.A09.28184998	9	28184998	1.32e-12	11.8794	40.5865	2016	Yang 2012; Liu 2014; Fu 2015; Liu 2015
9	rs.A09.28184998	9	28184998	1.57e-13	12.8032	43.2403	BLUP	Yang 2012; Liu 2014; Fu 2015; Liu 2015
9	rs.A09.28185238	9	28185238	7.39657e-09	8.13097	28.838	2013	Yang 2012; Liu 2014; Fu 2015; Liu 2015
9	rs.A09.28185238	9	28185238	2.73068e-08	7.56373	35.4565	2014	Yang 2012; Liu 2014; Fu 2015; Liu 2015
9	rs.A09.28185238	9	28185238	3.91e-11	10.4078	36.4475	2016	Yang 2012; Liu 2014; Fu 2015; Liu 2015
9	rs.A09.28185238	9	28185238	9.76e-12	11.0107	38.19	BLUP	Yang 2012; Liu 2014; Fu 2015; Liu 2015
9	rs.A09.28236173	9	28236173	3.75397e-07	6.42551	24.16	2013	Yang 2012; Liu 2014; Fu 2015; Liu 2015
9	rs.A09.28236173	9	28236173	3.00227e-07	6.52255	32.6386	2014	Yang 2012; Liu 2014; Fu 2015; Liu 2015
9	rs.A09.28236173	9	28236173	1.36e-09	8.86646	34.6205	2016	Yang 2012; Liu 2014; Fu 2015; Liu 2015
9	rs.A09.28236173	9	28236173	5.58e-10	9.25361	34.6581	BLUP	Yang 2012; Liu 2014; Fu 2015; Liu 2015
9	rs.A09.28253850	9	28253850	4.86656e-08	7.31278	35.1415	2013	Yang 2012; Liu 2014; Fu 2015; Liu 2015
9	rs.A09.28253850	9	28253850	6.66e-16	15.1765	43.3969	2016	Yang 2012; Liu 2014; Fu 2015; Liu 2015
9	rs.A09.28253850	9	28253850	2.58e-12	11.5889	41.1802	BLUP	Yang 2012; Liu 2014; Fu 2015; Liu 2015
9	rs.A09.28254872	9	28254872	8.21565e-15	14.0854	48.0014	2013	Yang 2012; Liu 2014; Fu 2015; Liu 2015
9	rs.A09.28254872	9	28254872	1.24334e-11	10.9054	40.5989	2014	Yang 2012; Liu 2014; Fu 2015; Liu 2015
9	rs.A09.28254872	9	28254872	1e-21	21	45.914	2016	Yang 2012; Liu 2014; Fu 2015; Liu 2015
9	rs.A09.28254872	9	28254872	0	#NUM!	47.4455	BLUP	Yang 2012; Liu 2014; Fu 2015; Liu 2015
9	rs.A09.28324440	9	28324440	2.95985e-12	11.5287	42.5039	2013	Yang 2012; Liu 2014; Fu 2015; Liu 2015
9	rs.A09.28324440	9	28324440	1.38099e-07	6.85981	36.1907	2014	Yang 2012; Liu 2014; Fu 2015; Liu 2015
9	rs.A09.28324440	9	28324440	4.12e-12	11.3851	40.9115	2016	Yang 2012; Liu 2014; Fu 2015; Liu 2015
9	rs.A09.28324440	9	28324440	6.25e-13	12.2044	42.2356	BLUP	Yang 2012; Liu 2014; Fu 2015; Liu 2015
9	rs.A09.28324488	9	28324488	9.81437e-13	12.0081	43.7947	2013	Yang 2012; Liu 2014; Fu 2015; Liu 2015
9	rs.A09.28324488	9	28324488	1.84884e-07	6.7331	35.5339	2014	Yang 2012; Liu 2014; Fu 2015; Liu 2015
9	rs.A09.28324488	9	28324488	1.53e-11	10.8153	40.1151	2016	Yang 2012; Liu 2014; Fu 2015; Liu 2015
9	rs.A09.28324488	9	28324488	9.73e-13	12.012	42.0731	BLUP	Yang 2012; Liu 2014; Fu 2015; Liu 2015
9	rs.A09.28327559	9	28327559	3.46858e-11	10.4598	41.6111	2013	Yang 2012; Liu 2014; Fu 2015; Liu 2015
9	rs.A09.28327559	9	28327559	4.12107e-08	7.38499	36.2388	2014	Yang 2012; Liu 2014; Fu 2015; Liu 2015
9	rs.A09.28327559	9	28327559	3.13e-11	10.5045	40.1213	2016	Yang 2012; Liu 2014; Fu 2015; Liu 2015
9	rs.A09.28327559	9	28327559	7.67e-12	11.1154	41.2613	BLUP	Yang 2012; Liu 2014; Fu 2015; Liu 2015
9	rs.A09.28328351	9	28328351	1.9984e-15	14.6993	47.7466	2013	Yang 2012; Liu 2014; Fu 2015; Liu 2015
9	rs.A09.28328351	9	28328351	1.82571e-11	10.7386	40.5734	2014	Yang 2012; Liu 2014; Fu 2015; Liu 2015
9	rs.A09.28328351	9	28328351	0	#NUM!	45.672	2016	Yang 2012; Liu 2014; Fu 2015; Liu 2015
9	rs.A09.28328351	9	28328351	0	#NUM!	48.0233	BLUP	Yang 2012; Liu 2014; Fu 2015; Liu 2015
9	rs.A09.28329202	9	28329202	1.32816e-12	11.8767	42.5679	2013	Yang 2012; Liu 2014; Fu 2015; Liu 2015
9	rs.A09.28329202	9	28329202	1.5e-12	11.8239	40.5357	2016	Yang 2012; Liu 2014; Fu 2015; Liu 2015
9	rs.A09.28329202	9	28329202	2.25e-13	12.6469	41.9016	BLUP	Yang 2012; Liu 2014; Fu 2015; Liu 2015
9	rs.A09.28332798	9	28332798	4.45745e-08	7.35091	29.6464	2013	Yang 2012; Liu 2014; Fu 2015; Liu 2015
9	rs.A09.28332798	9	28332798	9.7e-08	7.01323	28.4167	2016	Yang 2012; Liu 2014; Fu 2015; Liu 2015
9	rs.A09.28332798	9	28332798	3.77e-08	7.42397	28.7809	BLUP	Yang 2012; Liu 2014; Fu 2015; Liu 2015
9	rs.A09.28332810	9	28332810	3.1265e-10	9.50494	35.2108	2013	Yang 2012; Liu 2014; Fu 2015; Liu 2015
9	rs.A09.28332810	9	28332810	2.46025e-08	7.60902	34.034	2014	Yang 2012; Liu 2014; Fu 2015; Liu 2015
9	rs.A09.28332810	9	28332810	7.83e-10	9.10624	32.9952	2016	Yang 2012; Liu 2014; Fu 2015; Liu 2015
9	rs.A09.28332810	9	28332810	1.41e-10	9.85029	33.3064	BLUP	Yang 2012; Liu 2014; Fu 2015; Liu 2015
9	rs.A09.28420339	9	28420339	1.30651e-11	10.8839	39.6957	2013	Yang 2012; Liu 2014; Fu 2015; Liu 2015
9	rs.A09.28420339	9	28420339	1.16068e-09	8.93529	36.3265	2014	Yang 2012; Liu 2014; Fu 2015; Liu 2015
9	rs.A09.28420339	9	28420339	9.4e-13	12.0269	37.307	2016	Yang 2012; Liu 2014; Fu 2015; Liu 2015
9	rs.A09.28420339	9	28420339	2.31e-13	12.6359	38.6306	BLUP	Yang 2012; Liu 2014; Fu 2015; Liu 2015
9	rs.A09.28420363	9	28420363	3.01981e-14	13.52	43.9535	2013	Yang 2012; Liu 2014; Fu 2015; Liu 2015
9	rs.A09.28420363	9	28420363	7.02649e-12	11.1533	39.8804	2014	Yang 2012; Liu 2014; Fu 2015; Liu 2015
9	rs.A09.28420363	9	28420363	1.78e-15	14.7496	40.7897	2016	Yang 2012; Liu 2014; Fu 2015; Liu 2015
9	rs.A09.28420363	9	28420363	1.11e-16	15.9546	42.4218	BLUP	Yang 2012; Liu 2014; Fu 2015; Liu 2015
9	rs.A09.28426180	9	28426180	5.89648e-11	10.2294	40.6057	2013	Yang 2012; Liu 2014; Fu 2015; Liu 2015
9	rs.A09.28426180	9	28426180	1.25814e-07	6.90027	36.0565	2014	Yang 2012; Liu 2014; Fu 2015; Liu 2015
9	rs.A09.28426180	9	28426180	1.78e-11	10.7496	38.1953	2016	Yang 2012; Liu 2014; Fu 2015; Liu 2015
9	rs.A09.28426180	9	28426180	9.69e-12	11.0136	38.9778	BLUP	Yang 2012; Liu 2014; Fu 2015; Liu 2015
9	rs.A09.28431495	9	28431495	1.56543e-07	6.80537	20.1554	2013	Yang 2012; Liu 2014; Fu 2015; Liu 2015
9	rs.A09.28431495	9	28431495	1.84e-07	6.73613	20.4118	BLUP	Yang 2012; Liu 2014; Fu 2015; Liu 2015
9	rs.A09.28452945	9	28452945	2.42903e-10	9.61457	22.2556	2013	Yang 2012; Liu 2014; Fu 2015; Liu 2015
9	rs.A09.28452945	9	28452945	4.7e-10	9.32788	21.5925	BLUP	Yang 2012; Liu 2014; Fu 2015; Liu 2015
9	rs.A09.28490848	9	28490848	2.00118e-09	8.69871	24.5081	2013	Yang 2012; Liu 2014; Fu 2015; Liu 2015
9	rs.A09.28490848	9	28490848	3.85e-08	7.41454	21.0003	BLUP	Yang 2012; Liu 2014; Fu 2015; Liu 2015
9	rs.A09.28494220	9	28494220	8.43399e-08	7.07397	18.9189	2013	Yang 2012; Liu 2014; Fu 2015; Liu 2015
9	rs.A09.28494220	9	28494220	4.66e-08	7.33172	15.7032	BLUP	Yang 2012; Liu 2014; Fu 2015; Liu 2015
9	rs.A09.28494246	9	28494246	8.43399e-08	7.07397	18.9189	2013	Yang 2012; Liu 2014; Fu 2015; Liu 2015
9	rs.A09.28494246	9	28494246	4.66e-08	7.33172	15.7032	BLUP	Yang 2012; Liu 2014; Fu 2015; Liu 2015
9	rs.A09.28557614	9	28557614	7.12866e-08	7.14699	25.3465	2013	Yang 2012; Liu 2014; Fu 2015; Liu 2015
9	rs.A09.28565950	9	28565950	1.93061e-07	6.7143	25.766	2013	Yang 2012; Liu 2014; Fu 2015; Liu 2015
9	rs.A09.28566007	9	28566007	1.93061e-07	6.7143	25.766	2013	Yang 2012; Liu 2014; Fu 2015; Liu 2015
9	rs.A09.28568284	9	28568284	9.15047e-08	7.03856	21.4369	2013	Yang 2012; Liu 2014; Fu 2015; Liu 2015
9	rs.A09.28571761	9	28571761	4.76411e-07	6.32202	28.2638	2013	Yang 2012; Liu 2014; Fu 2015; Liu 2015
9	rs.A09.28612997	9	28612997	2.39628e-07	6.62046	26.0812	2013	Yang 2012; Liu 2014; Fu 2015; Liu 2015
10	rs.C01.3750581	11	3750581	4.45933e-07	6.35073	28.3965	2013	Chen 2007; Cai 2012;
10	rs.C01.3750690	11	3750690	1.74675e-07	6.75777	28.3457	2013	Chen 2007; Cai 2012;
10	rs.C01.3751522	11	3751522	2.22655e-07	6.65237	28.4017	2013	Chen 2007; Cai 2012;
10	rs.C01.3751522	11	3751522	3.47e-08	7.45962	34.6461	BLUP	Chen 2007; Cai 2012;
10	rs.C01.3751587	11	3751587	9.12469e-08	7.03978	28.8642	2013	Chen 2007; Cai 2012;
10	rs.C01.3751587	11	3751587	1.91e-07	6.71978	35.2181	BLUP	Chen 2007; Cai 2012;
10	rs.C01.3751661	11	3751661	9.12469e-08	7.03978	28.8642	2013	Chen 2007; Cai 2012;
10	rs.C01.3751661	11	3751661	1.91e-07	6.71978	35.2181	BLUP	Chen 2007; Cai 2012;
10	rs.C01.3751792	11	3751792	8.04e-09	8.09474	34.0169	2016	Chen 2007; Cai 2012;
10	rs.C01.3751792	11	3751792	8.65e-08	7.06323	34.1157	BLUP	Chen 2007; Cai 2012;
10	rs.C01.3753553	11	3753553	1.53896e-07	6.81277	27.7265	2013	Chen 2007; Cai 2012;
10	rs.C01.3753553	11	3753553	2.46e-07	6.60957	32.1893	BLUP	Chen 2007; Cai 2012;
10	rs.C01.3753619	11	3753619	1.53896e-07	6.81277	27.7265	2013	Chen 2007; Cai 2012;
10	rs.C01.3753619	11	3753619	2.46e-07	6.60957	32.1893	BLUP	Chen 2007; Cai 2012;
10	rs.C01.3782227	11	3782227	2.90834e-12	11.5364	39.1267	2013	Chen 2007; Cai 2012;
10	rs.C01.3782227	11	3782227	4.97e-09	8.30366	32.9185	BLUP	Chen 2007; Cai 2012;
11	rs.C01.15053178	11	15053178	4.70439e-09	8.3275	27.8804	2013	Li 2014;
11	rs.C01.15053178	11	15053178	1.19369e-10	9.92311	34.4232	2014	Li 2014;
11	rs.C01.15053178	11	15053178	6.48e-08	7.18842	26.9992	2016	Li 2014;
11	rs.C01.15053178	11	15053178	1.31e-10	9.88317	32.2084	BLUP	Li 2014;
12	rs.C01.30151703	11	30151703	4.33e-07	6.36305	24.9519	BLUP
13	rs.C03.21910179	13	21910179	4.49368e-07	6.3474	14.5464	2013	Yang 2012;
14	rs.C04.46240742	14	46240742	5.73699e-08	7.24132	30.8804	2013
15	rs.C06.106174	16	106174	1.2843e-07	6.89133	23.4205	2013	Zhang 2011;
15	rs.C06.261914	16	261914	3.28683e-07	6.48322	23.849	2013	Zhang 2011;
16	rs.C06.1214062	16	1214062	9.35164e-08	7.02911	23.5819	2013
16	rs.C06.1825439	16	1825439	9.92709e-08	7.00318	23.0773	2013
17	rs.C06.6231767	16	6231767	3.27018e-08	7.48543	28.1205	2013
17	rs.C06.6231767	16	6231767	1.34e-07	6.87422	22.5935	BLUP
18	rs.C06.30332388	16	30332388	2.04479e-07	6.68935	31.2814	2013
18	rs.C06.31033514	16	31033514	1.23256e-07	6.90919	32.8914	2013
18	rs.C06.31182079	16	31182079	1.87089e-11	10.728	43.5633	2013
18	rs.C06.31182079	16	31182079	2.75e-07	6.56067	32.4608	2016
18	rs.C06.31182079	16	31182079	1.22e-08	7.91354	37.0807	BLUP
19	rs.C07.5380751	17	5380751	2.75398e-07	6.56004	28.1787	2013
19	rs.C07.5381215	17	5381215	5.6421e-08	7.24856	27.3855	2013
19	rs.C07.5381215	17	5381215	1.27e-07	6.89639	22.0464	BLUP
19	rs.C07.5415107	17	5415107	2.7715e-07	6.55728	22.4562	2014
19	rs.C07.5415107	17	5415107	7.54e-09	8.1225	22.2156	BLUP
19	rs.C07.5415691	17	5415691	7.40159e-08	7.13067	27.9889	2013
19	rs.C07.5415691	17	5415691	3.09e-07	6.5097	22.9668	BLUP
19	rs.C07.5426463	17	5426463	1.12692e-07	6.94811	19.2204	2013
19	rs.C07.5426463	17	5426463	1.78e-07	6.74943	19.5203	BLUP
19	rs.C07.5426531	17	5426531	1.00284e-08	7.99877	22.0386	2013
19	rs.C07.5426531	17	5426531	1.84e-08	7.73423	18.8291	BLUP
19	rs.C07.5428805	17	5428805	3.61e-07	6.44205	22.1165	BLUP
19	rs.C07.5428813	17	5428813	4.53e-07	6.34345	21.2016	BLUP
19	rs.C07.5630869	17	5630869	1.1734e-07	6.93055	17.0706	2014
19	rs.C07.5875563	17	5875563	1.61126e-07	6.79283	21.3768	2013
19	rs.C07.5935372	17	5935372	1.17e-07	6.93316	20.1779	BLUP
19	rs.C07.5938515	17	5938515	4.38953e-07	6.35758	26.886	2013
19	rs.C07.5938887	17	5938887	2.21293e-07	6.65503	13.9576	2013
19	rs.C07.5943261	17	5943261	4.16586e-08	7.3803	28.3813	2013
19	rs.C07.5943261	17	5943261	1.8e-07	6.74435	23.4482	BLUP
19	rs.C07.5960067	17	5960067	2.73e-08	7.5636	18.9558	BLUP
19	rs.C07.5960138	17	5960138	4.97e-08	7.30339	22.1921	BLUP
19	rs.C07.5960581	17	5960581	5.6421e-08	7.24856	27.3855	2013
19	rs.C07.5960581	17	5960581	1.27e-07	6.89639	22.0464	BLUP
19	rs.C07.5986578	17	5986578	4.56e-08	7.34089	14.6976	BLUP
20	rs.C07.7142765	17	7142765	1.55245e-07	6.80898	17.306	2013
21	rs.C07.29121920	17	29121920	2.13e-07	6.67162	6.45889	2016
21	rs.C07.29121920	17	29121920	1.03e-07	6.98547	6.76202	BLUP
22	rs.C08.31257717	18	31257717	7.86e-10	9.10458	35.484	2016
22	rs.C08.31257717	18	31257717	3.22e-09	8.49174	38.1306	BLUP
22	rs.C08.31258380	18	31258380	3.04e-07	6.51713	36.7077	2016
22	rs.C08.31258380	18	31258380	1.45e-07	6.83924	37.0574	BLUP
22	rs.C08.31306490	18	31306490	2.23e-09	8.6517	37.2137	2016
